# Supplementary material for: The impact of the COVID-19 pandemic on mental health and functional outcomes in Veterans with psychosis or recent homelessness: A 15-month longitudinal study
Source: PLoS One. 2022 Aug 24;17(8):e0273579. doi: 10.1371/journal.pone.0273579 (PMC9401176; doi:10.1371/journal.pone.0273579)
Supplement: S1 File — (CSV) [file pone.0273579.s006.csv]

PTID	VISITNUM	Group	Race	Age	PersEdu	PHQ	GAD	ULS	DOCS	RFS_SOC	RFS_FAM	RFS_WORK	RFS_INDEP	change_date	PHQ_BLcor	GAD_BLcor	ULS_BLcor	DOCS_BLcor	RFS_SOC_BLcor	RFS_FAM_BLcor	RFS_WORK_BLcor	RFS_INDEP_BLcor
5872	Pre-COVID	Psychosis	asian	NA	NA	7	2	35	1	3	5	3	5	0	0	0	0	0	0	0	0	0
5872	Initial	Psychosis	asian	62	14	6	1	34	9	3	4	1	5	75	-1	-1	-1	8	0	-1	-2	0
5872	Follow-Up 1	Psychosis	asian	62	14	2	3	34	7	4	3	NA	5	169	-5	1	-1	6	1	-2	NA	0
5872	Follow-Up 2	Psychosis	asian	62	14	7	2	29	4	3	5	1	5	215	0	0	-6	3	0	0	-2	0
5872	Follow-Up 3	Psychosis	asian	62	14	4	3	34	0	NA	NA	NA	NA	320	-3	1	-1	-1	NA	NA	NA	NA
5872	Follow-Up 4	Psychosis	asian	62	14	5	2	38	4	5	5	1	5	428	-2	0	3	3	2	0	-2	0
5873	Pre-COVID	Psychosis	Black	NA	NA	1	2	1	7	5	5	1	5	0	0	0	0	0	0	0	0	0
5873	Initial	Psychosis	Black	63	12	1	2	1	7	5	5	1	5	134	0	0	0	0	0	0	0	0
5873	Follow-Up 1	Psychosis	Black	63	12	1	4	4	3	5	5	1	5	164	0	2	3	-4	0	0	0	0
5873	Follow-Up 2	Psychosis	Black	63	12	0	0	0	3	5	5	1	5	221	-1	-2	-1	-4	0	0	0	0
5873	Follow-Up 3	Psychosis	Black	63	12	0	0	9	0	3	5	1	5	310	-1	-2	8	-7	-2	0	0	0
5873	Follow-Up 4	Psychosis	Black	63	12	6	0	0	14	4	5	1	5	416	5	-2	-1	7	-1	0	0	0
5875	Pre-COVID	Psychosis	White	NA	NA	8	12	28	8	6	4	4	7	0	0	0	0	0	0	0	0	0
5875	Initial	Psychosis	White	62	12	13	8	28	10	6	5	4	7	81	5	-4	0	2	0	1	0	0
5875	Follow-Up 1	Psychosis	White	62	12	10	14	30	8	5	4	1	4	169	2	2	2	0	-1	0	-3	-3
5875	Follow-Up 2	Psychosis	White	62	12	19	10	32	9	5	4	1	4	247	11	-2	4	1	-1	0	-3	-3
5875	Follow-Up 3	Psychosis	White	62	12	4	5	19	9	5	4	1	4	345	-4	-7	-9	1	-1	0	-3	-3
5875	Follow-Up 4	Psychosis	White	62	12	9	9	40	7	4	4	1	4	470	1	-3	12	-1	-2	0	-3	-3
5877	Pre-COVID	Psychosis	White	NA	NA	1	3	1	0	5	6	1	4	0	0	0	0	0	0	0	0	0
5877	Initial	Psychosis	White	38	12	5	3	22	0	5	5	1	4	129	4	0	21	0	0	-1	0	0
5877	Follow-Up 1	Psychosis	White	38	12	3	2	0	0	6	5	1	4	169	2	-1	-1	0	1	-1	0	0
5877	Follow-Up 2	Psychosis	White	38	12	4	2	7	0	7	7	1	7	221	3	-1	6	0	2	1	0	3
5877	Follow-Up 3	Psychosis	White	38	12	2	1	0	0	7	7	1	7	317	1	-2	-1	0	2	1	0	3
5877	Follow-Up 4	Psychosis	White	38	12	4	6	8	1	7	7	1	7	425	3	3	7	1	2	1	0	3
5878	Pre-COVID	Psychosis	Black	NA	NA	2	0	27	2	2	3	1	7	0	0	0	0	0	0	0	0	0
5878	Initial	Psychosis	Black	61	12	11	3	25	6	2	5	1	7	88	9	3	-2	4	0	2	0	0
5878	Follow-Up 1	Psychosis	Black	61	12	11	5	25	4	6	5	1	7	166	9	5	-2	2	4	2	0	0
5878	Follow-Up 2	Psychosis	Black	61	12	2	2	32	0	4	4	1	7	227	0	2	5	-2	2	1	0	0
5878	Follow-Up 3	Psychosis	Black	61	12	7	3	13	3	5	6	3	7	340	5	3	-14	1	3	3	2	0
5878	Follow-Up 4	Psychosis	Black	61	12	0	2	15	3	6	5	3	7	418	-2	2	-12	1	4	2	2	0
5879	Pre-COVID	Psychosis	other	NA	NA	0	0	6	1	2	5	5	4	0	0	0	0	0	0	0	0	0
5879	Initial	Psychosis	other	59	12	4	5	10	12	2	5	4	4	78	4	5	4	11	0	0	-1	0
5879	Follow-Up 1	Psychosis	other	59	12	0	0	13	6	5	6	6	5	155	0	0	7	5	3	1	1	1
5879	Follow-Up 2	Psychosis	other	59	12	0	0	5	6	6	5	6	5	218	0	0	-1	5	4	0	1	1
5879	Follow-Up 3	Psychosis	other	59	12	0	1	12	6	5	6	7	6	309	0	1	6	5	3	1	2	2
5879	Follow-Up 4	Psychosis	other	59	12	8	3	16	8	5	5	3	4	414	8	3	10	7	3	0	-2	0
5880	Pre-COVID	Psychosis	White	NA	NA	6	1	42	0	2	1	1	7	0	0	0	0	0	0	0	0	0
5880	Initial	Psychosis	White	40	14	4	1	42	5	2	1	1	7	82	-2	0	0	5	0	0	0	0
5880	Follow-Up 1	Psychosis	White	40	14	8	2	39	6	2	1	1	7	166	2	1	-3	6	0	0	0	0
5880	Follow-Up 2	Psychosis	White	40	14	6	1	46	5	2	1	1	7	234	0	0	4	5	0	0	0	0
5880	Follow-Up 3	Psychosis	White	40	14	3	1	28	2	2	1	1	7	324	-3	0	-14	2	0	0	0	0
5880	Follow-Up 4	Psychosis	White	40	14	2	1	30	7	2	1	1	7	430	-4	0	-12	7	0	0	0	0
5881	Pre-COVID	Psychosis	Black	NA	NA	0	0	22	3	3	7	6	5	0	0	0	0	0	0	0	0	0
5881	Initial	Psychosis	Black	54	14	0	0	22	6	3	5	6	7	74	0	0	0	3	0	-2	0	2
5881	Follow-Up 1	Psychosis	Black	54	14	0	0	11	4	3	5	4	7	151	0	0	-11	1	0	-2	-2	2
5881	Follow-Up 2	Psychosis	Black	54	14	0	0	7	5	4	5	1	7	220	0	0	-15	2	1	-2	-5	2
5881	Follow-Up 3	Psychosis	Black	54	14	0	0	6	0	4	7	1	7	333	0	0	-16	-3	1	0	-5	2
5881	Follow-Up 4	Psychosis	Black	54	14	1	0	2	0	3	7	3	7	442	1	0	-20	-3	0	0	-3	2
5884	Pre-COVID	Psychosis	other	NA	NA	NA	NA	NA	NA	NA	NA	NA	NA	0	NA	NA	NA	NA	NA	NA	NA	NA
5884	Initial	Psychosis	other	NA	NA	NA	NA	NA	NA	NA	NA	NA	NA	99	NA	NA	NA	NA	NA	NA	NA	NA
5884	Follow-Up 1	Psychosis	other	NA	NA	9	6	23	8	2	5	1	4	163	NA	NA	NA	NA	NA	NA	NA	NA
5884	Follow-Up 2	Psychosis	other	NA	NA	5	2	45	2	3	5	6	4	227	NA	NA	NA	NA	NA	NA	NA	NA
5884	Follow-Up 3	Psychosis	NA	NA	NA	8	6	31	4	4	5	6	7	325	NA	NA	NA	NA	NA	NA	NA	NA
5884	Follow-Up 4	Psychosis	NA	NA	NA	0	1	33	2	1	5	1	4	416	NA	NA	NA	NA	NA	NA	NA	NA
5885	Pre-COVID	Psychosis	NA	NA	NA	4	3	16	4	3	2	1	6	0	0	0	0	0	0	0	0	0
5885	Initial	Psychosis	NA	62	12	6	3	18	12	3	2	2	6	86	2	0	2	8	0	0	1	0
5885	Follow-Up 1	Psychosis	NA	62	12	6	2	15	8	5	5	3	7	194	2	-1	-1	4	2	3	2	1
5885	Follow-Up 2	Psychosis	NA	62	12	9	4	9	3	2	3	1	6	232	5	1	-7	-1	-1	1	0	0
5885	Follow-Up 3	Psychosis	NA	62	12	2	6	13	3	4	3	2	5	333	-2	3	-3	-1	1	1	1	-1
5885	Follow-Up 4	Psychosis	NA	62	12	7	8	18	6	4	3	2	5	428	3	5	2	2	1	1	1	-1
5886	Pre-COVID	Psychosis	White	NA	NA	0	0	11	0	4	5	2	6	0	0	0	0	0	0	0	0	0
5886	Initial	Psychosis	White	59	12	0	0	12	0	4	5	2	6	72	0	0	1	0	0	0	0	0
5886	Follow-Up 1	Psychosis	White	59	12	0	1	0	2	4	5	NA	6	155	0	1	-11	2	0	0	NA	0
5886	Follow-Up 2	Psychosis	White	59	12	1	0	12	1	5	5	NA	6	218	1	0	1	1	1	0	NA	0
5886	Follow-Up 3	Psychosis	White	59	12	0	2	3	2	5	5	NA	6	309	0	2	-8	2	1	0	NA	0
5886	Follow-Up 4	Psychosis	White	59	12	1	1	9	0	5	5	NA	5	422	1	1	-2	0	1	0	NA	-1
5889	Pre-COVID	Psychosis	Black	NA	NA	9	5	22	2	3	3	1	4	0	0	0	0	0	0	0	0	0
5889	Initial	Psychosis	Black	45	12	16	8	23	7	3	3	1	4	74	7	3	1	5	0	0	0	0
5889	Follow-Up 1	Psychosis	Black	45	12	7	7	20	12	2	5	1	4	152	-2	2	-2	10	-1	2	0	0
5889	Follow-Up 2	Psychosis	Black	45	12	12	6	40	6	3	5	2	4	234	3	1	18	4	0	2	1	0
5889	Follow-Up 3	Psychosis	Black	45	12	18	0	51	5	2	5	2	4	341	9	-5	29	3	-1	2	1	0
5889	Follow-Up 4	Psychosis	Black	45	12	15	4	41	16	3	5	2	4	446	6	-1	19	14	0	2	1	0
5890	Pre-COVID	Psychosis	White	NA	NA	7	6	25	6	4	4	1	3	0	0	0	0	0	0	0	0	0
5890	Initial	Psychosis	White	52	12	12	4	22	3	4	4	1	3	82	5	-2	-3	-3	0	0	0	0
5890	Follow-Up 1	Psychosis	White	52	12	3	4	5	1	5	5	1	3	163	-4	-2	-20	-5	1	1	0	0
5890	Follow-Up 2	Psychosis	White	NA	NA	7	13	26	11	NA	NA	NA	NA	234	0	7	1	5	NA	NA	NA	NA
5891	Pre-COVID	Psychosis	Black	NA	NA	9	7	49	4	NA	NA	2	NA	0	0	0	0	0	NA	NA	0	NA
5891	Initial	Psychosis	Black	37	16	10	12	31	10	6	5	2	6	86	1	5	-18	6	NA	NA	0	NA
5891	Follow-Up 1	Psychosis	Black	37	16	7	9	25	6	7	6	2	6	173	-2	2	-24	2	NA	NA	0	NA
5891	Follow-Up 2	Psychosis	Black	37	16	9	5	36	6	7	5	2	6	236	0	-2	-13	2	NA	NA	0	NA
5891	Follow-Up 3	Psychosis	Black	37	16	3	10	34	7	6	6	2	6	334	-6	3	-15	3	NA	NA	0	NA
5891	Follow-Up 4	Psychosis	Black	37	16	5	9	30	5	6	6	2	5	439	-4	2	-19	1	NA	NA	0	NA
5892	Pre-COVID	Psychosis	other	NA	NA	5	4	11	2	3	5	2	7	0	0	0	0	0	0	0	0	0
5892	Initial	Psychosis	other	56	12	6	4	13	4	3	5	2	7	73	1	0	2	2	0	0	0	0
5892	Follow-Up 1	Psychosis	other	56	12	6	3	18	3	3	5	1	7	155	1	-1	7	1	0	0	-1	0
5892	Follow-Up 2	Psychosis	other	56	12	4	2	15	2	5	5	1	7	220	-1	-2	4	0	2	0	-1	0
5892	Follow-Up 3	Psychosis	other	56	12	2	3	8	3	5	5	1	7	309	-3	-1	-3	1	2	0	-1	0
5892	Follow-Up 4	Psychosis	other	56	12	3	1	3	3	5	6	NA	7	414	-2	-3	-8	1	2	1	NA	0
5893	Pre-COVID	Psychosis	Black	NA	NA	0	0	16	0	3	4	6	5	0	0	0	0	0	0	0	0	0
5893	Initial	Psychosis	Black	61	12	1	0	16	6	3	5	6	5	73	1	0	0	6	0	1	0	0
5893	Follow-Up 1	Psychosis	Black	61	12	2	0	3	8	7	6	7	6	163	2	0	-13	8	4	2	1	1
5893	Follow-Up 2	Psychosis	Black	61	12	0	0	3	2	NA	NA	NA	NA	220	0	0	-13	2	NA	NA	NA	NA
5893	Follow-Up 3	Psychosis	Black	61	12	0	0	3	4	7	5	7	7	310	0	0	-13	4	4	1	1	2
5893	Follow-Up 4	Psychosis	Black	61	12	7	4	2	0	7	7	NA	4	415	7	4	-14	0	4	3	NA	-1
5894	Pre-COVID	Psychosis	Black	NA	NA	16	14	44	0	6	4	5	7	0	0	0	0	0	0	0	0	0
5894	Initial	Psychosis	Black	58	12	21	11	44	5	6	5	5	7	74	5	-3	0	5	0	1	0	0
5894	Follow-Up 1	Psychosis	Black	58	12	12	17	25	2	6	5	2	7	170	-4	3	-19	2	0	1	-3	0
5894	Follow-Up 2	Psychosis	Black	58	12	13	5	14	7	6	4	1	7	221	-3	-9	-30	7	0	0	-4	0
5894	Follow-Up 3	Psychosis	Black	58	12	22	17	37	0	5	3	1	6	313	6	3	-7	0	-1	-1	-4	-1
5894	Follow-Up 4	Psychosis	Black	58	12	11	10	23	4	5	4	7	7	469	-5	-4	-21	4	-1	0	2	0
5897	Pre-COVID	Psychosis	Black	NA	NA	10	10	35	6	1	4	6	7	0	0	0	0	0	0	0	0	0
5897	Initial	Psychosis	Black	47	12	18	17	35	15	1	4	1	6	86	8	7	0	9	0	0	-5	-1
5900	Pre-COVID	Psychosis	Black	NA	NA	1	0	22	4	5	4	1	4	0	0	0	0	0	0	0	0	0
5900	Initial	Psychosis	Black	61	13	8	3	31	14	5	4	1	4	74	7	3	9	10	0	0	0	0
5900	Follow-Up 1	Psychosis	Black	61	13	11	4	16	7	5	6	1	4	173	10	4	-6	3	0	2	0	0
5900	Follow-Up 2	Psychosis	Black	61	13	4	1	28	5	6	6	1	5	235	3	1	6	1	1	2	0	1
5900	Follow-Up 3	Psychosis	Black	61	13	5	0	1	2	5	5	2	6	345	4	0	-21	-2	0	1	1	2
5900	Follow-Up 4	Psychosis	Black	61	13	9	4	7	6	5	5	2	6	437	8	4	-15	2	0	1	1	2
5904	Pre-COVID	Psychosis	White	NA	NA	0	0	5	0	2	6	7	7	0	0	0	0	0	0	0	0	0
5904	Initial	Psychosis	White	57	17	0	0	8	0	2	7	6	7	79	0	0	3	0	0	1	-1	0
5904	Follow-Up 1	Psychosis	White	57	17	0	0	0	1	2	7	5	7	164	0	0	-5	1	0	1	-2	0
5904	Follow-Up 2	Psychosis	White	57	17	1	1	6	0	3	7	5	7	232	1	1	1	0	1	1	-2	0
5904	Follow-Up 3	Psychosis	White	57	17	0	0	1	0	4	7	3	7	324	0	0	-4	0	2	1	-4	0
5904	Follow-Up 4	Psychosis	White	57	17	0	1	0	0	7	7	5	7	439	0	1	-5	0	5	1	-2	0
5905	Pre-COVID	Psychosis	Black	NA	NA	18	12	39	3	4	4	1	7	0	0	0	0	0	0	0	0	0
5905	Initial	Psychosis	Black	60	12	21	14	43	11	5	5	1	7	81	3	2	4	8	1	1	0	0
5905	Follow-Up 1	Psychosis	Black	60	12	13	10	32	7	4	5	1	7	155	-5	-2	-7	4	0	1	0	0
5905	Follow-Up 2	Psychosis	Black	60	12	12	10	37	13	5	5	1	6	236	-6	-2	-2	10	1	1	0	-1
5905	Follow-Up 3	Psychosis	Black	60	12	14	10	31	11	6	5	1	4	324	-4	-2	-8	8	2	1	0	-3
5905	Follow-Up 4	Psychosis	Black	60	12	14	10	33	10	6	5	1	5	445	-4	-2	-6	7	2	1	0	-2
5907	Pre-COVID	Psychosis	White	NA	NA	7	11	15	1	3	3	1	7	0	0	0	0	0	0	0	0	0
5907	Initial	Psychosis	White	42	13	15	17	26	16	3	3	1	7	82	8	6	11	15	0	0	0	0
5907	Follow-Up 1	Psychosis	White	42	13	17	11	22	10	3	3	1	7	177	10	0	7	9	0	0	0	0
5907	Follow-Up 2	Psychosis	White	42	13	9	13	27	7	3	5	1	7	222	2	2	12	6	0	2	0	0
5907	Follow-Up 3	Psychosis	White	42	13	13	9	16	7	4	6	1	7	327	6	-2	1	6	1	3	0	0
5907	Follow-Up 4	Psychosis	White	42	13	14	9	33	4	3	5	1	7	424	7	-2	18	3	0	2	0	0
5908	Pre-COVID	Psychosis	Black	NA	NA	0	3	12	0	7	7	1	7	0	0	0	0	0	0	0	0	0
5908	Initial	Psychosis	Black	40	12	1	3	12	8	7	7	2	6	80	1	0	0	8	0	0	1	-1
5908	Follow-Up 1	Psychosis	Black	40	12	1	6	12	10	7	6	2	6	155	1	3	0	10	0	-1	1	-1
5908	Follow-Up 2	Psychosis	Black	40	12	1	2	10	1	7	7	2	6	227	1	-1	-2	1	0	0	1	-1
5908	Follow-Up 3	Psychosis	Black	40	12	7	2	7	7	7	7	3	6	312	7	-1	-5	7	0	0	2	-1
5908	Follow-Up 4	Psychosis	Black	40	12	2	3	5	4	7	7	4	7	428	2	0	-7	4	0	0	3	0
5909	Pre-COVID	Psychosis	other	NA	NA	6	4	26	0	7	1	1	4	0	0	0	0	0	0	0	0	0
5909	Initial	Psychosis	other	52	15	7	8	18	9	7	1	3	4	145	1	4	-8	9	0	0	2	0
5909	Follow-Up 1	Psychosis	other	52	15	11	11	13	8	7	1	6	6	192	5	7	-13	8	0	0	5	2
5909	Follow-Up 2	Psychosis	other	52	15	11	7	15	4	6	1	6	6	229	5	3	-11	4	-1	0	5	2
5912	Pre-COVID	Psychosis	White	NA	NA	2	3	5	2	3	5	1	4	0	0	0	0	0	0	0	0	0
5912	Initial	Psychosis	White	63	17	5	3	5	8	3	5	1	4	117	3	0	0	6	0	0	0	0
5912	Follow-Up 1	Psychosis	White	63	17	5	6	13	4	3	5	1	3	198	3	3	8	2	0	0	0	-1
5912	Follow-Up 2	Psychosis	White	63	17	7	9	7	11	1	4	1	3	250	5	6	2	9	-2	-1	0	-1
5912	Follow-Up 3	Psychosis	White	63	17	6	6	14	7	3	2	2	3	320	4	3	9	5	0	-3	1	-1
5912	Follow-Up 4	Psychosis	White	63	17	6	12	2	1	3	2	1	2	431	4	9	-3	-1	0	-3	0	-2
5914	Pre-COVID	Psychosis	Black	NA	NA	17	19	45	0	1	3	NA	7	0	0	0	0	0	0	0	NA	0
5914	Initial	Psychosis	Black	66	13	17	19	45	17	1	3	NA	7	80	0	0	0	17	0	0	NA	0
5914	Follow-Up 1	Psychosis	Black	66	13	16	13	41	18	4	5	1	7	155	-1	-6	-4	18	3	2	NA	0
5914	Follow-Up 2	Psychosis	Black	66	13	15	11	45	9	6	6	1	7	242	-2	-8	0	9	5	3	NA	0
5914	Follow-Up 3	Psychosis	Black	66	13	24	21	57	16	6	7	1	6	320	7	2	12	16	5	4	NA	-1
5914	Follow-Up 4	Psychosis	Black	66	13	18	21	51	20	6	7	1	6	453	1	2	6	20	5	4	NA	-1
5915	Pre-COVID	Psychosis	Black	NA	NA	6	2	33	5	3	5	4	5	0	0	0	0	0	0	0	0	0
5915	Initial	Psychosis	Black	63	14	7	5	43	12	3	5	1	4	86	1	3	10	7	0	0	-3	-1
5915	Follow-Up 1	Psychosis	Black	63	14	6	6	19	8	3	5	1	4	162	0	4	-14	3	0	0	-3	-1
5915	Follow-Up 2	Psychosis	Black	63	14	9	5	40	8	6	5	5	5	218	3	3	7	3	3	0	1	0
5915	Follow-Up 3	Psychosis	Black	63	14	13	7	41	8	5	6	1	6	310	7	5	8	3	2	1	-3	1
5915	Follow-Up 4	Psychosis	Black	63	14	6	1	37	8	4	4	3	5	415	0	-1	4	3	1	-1	-1	0
5916	Pre-COVID	Psychosis	Black	NA	NA	21	3	41	0	1	3	NA	6	0	0	0	0	0	0	0	NA	0
5916	Initial	Psychosis	Black	70	15	23	10	41	14	1	3	NA	6	80	2	7	0	14	0	0	NA	0
5916	Follow-Up 1	Psychosis	Black	70	15	NA	NA	NA	NA	NA	NA	NA	NA	NA	NA	NA	NA	NA	NA	NA	NA	NA
5916	Follow-Up 2	Psychosis	Black	70	15	4	7	36	1	6	3	1	6	263	-17	4	-5	1	5	0	NA	0
5916	Follow-Up 3	Psychosis	Black	70	15	23	20	46	16	6	6	NA	6	344	2	17	5	16	5	3	NA	0
5918	Pre-COVID	Psychosis	Black	NA	NA	8	6	30	1	6	7	2	3	0	0	0	0	0	0	0	0	0
5918	Initial	Psychosis	Black	53	12	8	6	30	3	6	7	1	3	89	0	0	0	2	0	0	-1	0
5918	Follow-Up 1	Psychosis	Black	53	12	4	2	21	1	6	6	3	3	162	-4	-4	-9	0	0	-1	1	0
5918	Follow-Up 2	Psychosis	Black	53	12	8	2	28	3	6	6	3	3	225	0	-4	-2	2	0	-1	1	0
5918	Follow-Up 3	Psychosis	Black	53	12	8	3	26	5	6	6	3	3	311	0	-3	-4	4	0	-1	1	0
5918	Follow-Up 4	Psychosis	Black	53	12	8	4	25	2	5	6	3	3	417	0	-2	-5	1	-1	-1	1	0
5920	Pre-COVID	Psychosis	White	NA	NA	7	4	39	4	2	4	NA	7	0	0	0	0	0	0	0	NA	0
5920	Initial	Psychosis	White	66	14	10	1	39	13	2	4	NA	7	81	3	-3	0	9	0	0	NA	0
5920	Follow-Up 1	Psychosis	White	66	14	7	3	22	2	2	4	NA	7	151	0	-1	-17	-2	0	0	NA	0
5920	Follow-Up 2	Psychosis	White	66	14	6	4	26	3	2	2	NA	7	218	-1	0	-13	-1	0	-2	NA	0
5920	Follow-Up 3	Psychosis	White	66	14	5	7	21	4	3	3	1	7	331	-2	3	-18	0	1	-1	NA	0
5920	Follow-Up 4	Psychosis	White	66	14	4	3	36	3	2	3	NA	7	437	-3	-1	-3	-1	0	-1	NA	0
5922	Pre-COVID	Psychosis	Black	NA	NA	7	6	26	0	7	5	1	5	0	0	0	0	0	0	0	0	0
5922	Initial	Psychosis	Black	63	12	16	13	24	8	6	7	1	4	89	9	7	-2	8	-1	2	0	-1
5922	Follow-Up 1	Psychosis	Black	63	12	6	5	33	11	5	7	1	7	201	-1	-1	7	11	-2	2	0	2
5922	Follow-Up 2	Psychosis	Black	63	12	6	6	34	9	5	7	1	7	222	-1	0	8	9	-2	2	0	2
5922	Follow-Up 3	Psychosis	Black	63	12	7	11	24	15	5	7	1	7	313	0	5	-2	15	-2	2	0	2
5922	Follow-Up 4	Psychosis	Black	63	12	6	7	33	14	5	7	2	7	415	-1	1	7	14	-2	2	1	2
5927	Pre-COVID	Psychosis	Black	NA	NA	2	0	0	0	7	5	6	7	0	0	0	0	0	0	0	0	0
5927	Initial	Psychosis	Black	60	13	4	0	0	0	7	5	6	7	89	2	0	0	0	0	0	0	0
5927	Follow-Up 1	Psychosis	Black	60	13	2	0	0	0	7	5	6	7	165	0	0	0	0	0	0	0	0
5927	Follow-Up 2	Psychosis	Black	60	13	2	0	0	0	7	5	2	7	239	0	0	0	0	0	0	-4	0
5927	Follow-Up 3	Psychosis	Black	60	13	3	0	0	2	7	5	2	7	330	1	0	0	2	0	0	-4	0
5927	Follow-Up 4	Psychosis	Black	60	13	1	0	0	0	7	5	2	7	458	-1	0	0	0	0	0	-4	0
5928	Pre-COVID	Psychosis	White	NA	NA	8	13	20	5	2	4	NA	3	0	0	0	0	0	0	0	NA	0
5928	Initial	Psychosis	White	66	14	2	16	36	10	2	4	NA	3	117	-6	3	16	5	0	0	NA	0
5928	Follow-Up 1	Psychosis	White	66	14	0	2	16	0	1	4	NA	4	172	-8	-11	-4	-5	-1	0	NA	1
5928	Follow-Up 2	Psychosis	White	66	14	2	13	42	5	1	4	NA	2	218	-6	0	22	0	-1	0	NA	-1
5928	Follow-Up 3	Psychosis	White	66	14	0	8	35	4	2	4	NA	2	327	-8	-5	15	-1	0	0	NA	-1
5928	Follow-Up 4	Psychosis	White	66	14	6	4	27	1	2	4	NA	3	458	-2	-9	7	-4	0	0	NA	0
5930	Pre-COVID	Psychosis	Black	NA	NA	12	9	22	7	7	7	7	7	0	0	0	0	0	0	0	0	0
5930	Initial	Psychosis	Black	63	12	13	9	22	14	7	7	7	7	81	1	0	0	7	0	0	0	0
5930	Follow-Up 1	Psychosis	Black	63	12	7	9	10	9	7	7	7	7	165	-5	0	-12	2	0	0	0	0
5930	Follow-Up 2	Psychosis	Black	63	12	12	9	20	16	7	7	7	7	234	0	0	-2	9	0	0	0	0
5930	Follow-Up 3	Psychosis	Black	63	12	7	7	24	11	7	7	7	7	337	-5	-2	2	4	0	0	0	0
5930	Follow-Up 4	Psychosis	Black	63	12	11	17	27	14	7	7	7	7	450	-1	8	5	7	0	0	0	0
5931	Pre-COVID	Psychosis	White	NA	NA	0	NA	NA	NA	NA	NA	NA	NA	0	0	NA	NA	NA	NA	NA	NA	NA
5931	Initial	Psychosis	White	66	12	0	NA	NA	NA	NA	NA	NA	NA	NA	0	NA	NA	NA	NA	NA	NA	NA
5933	Pre-COVID	Psychosis	Black	NA	NA	7	4	9	0	6	6	5	6	0	0	0	0	0	0	0	0	0
5933	Initial	Psychosis	Black	65	14	9	4	9	3	6	5	5	6	81	2	0	0	3	0	-1	0	0
5935	Pre-COVID	Psychosis	Black	NA	NA	9	5	32	2	7	4	6	4	0	0	0	0	0	0	0	0	0
5935	Initial	Psychosis	Black	36	16	11	16	19	10	7	4	6	4	81	2	11	-13	8	0	0	0	0
5935	Follow-Up 1	Psychosis	Black	36	16	10	9	42	11	7	6	2	4	165	1	4	10	9	0	2	-4	0
5935	Follow-Up 2	Psychosis	Black	36	16	3	6	41	6	7	7	2	4	239	-6	1	9	4	0	3	-4	0
5935	Follow-Up 3	Psychosis	Black	36	16	6	13	26	6	7	7	1	6	345	-3	8	-6	4	0	3	-5	2
5935	Follow-Up 4	Psychosis	Black	36	16	9	11	30	10	7	7	1	6	436	0	6	-2	8	0	3	-5	2
5936	Pre-COVID	Psychosis	other	NA	NA	0	3	10	2	7	1	1	7	0	0	0	0	0	0	0	0	0
5936	Initial	Psychosis	other	50	14	4	18	10	11	7	1	1	7	86	4	15	0	9	0	0	0	0
5936	Follow-Up 1	Psychosis	other	50	14	4	7	20	8	6	1	1	7	205	4	4	10	6	-1	0	0	0
5936	Follow-Up 2	Psychosis	other	50	14	3	1	8	6	6	1	1	7	243	3	-2	-2	4	-1	0	0	0
5936	Follow-Up 3	Psychosis	other	50	14	3	6	16	9	7	5	1	7	325	3	3	6	7	0	4	0	0
5936	Follow-Up 4	Psychosis	other	50	14	6	5	7	4	5	1	1	7	425	6	2	-3	2	-2	0	0	0
5937	Pre-COVID	Psychosis	Black	NA	NA	0	0	5	7	7	7	6	7	0	0	0	0	0	0	0	0	0
5937	Initial	Psychosis	Black	43	13	6	2	12	8	7	7	5	7	88	6	2	7	1	0	0	-1	0
5937	Follow-Up 1	Psychosis	Black	43	13	4	5	9	13	7	7	4	6	185	4	5	4	6	0	0	-2	-1
5937	Follow-Up 2	Psychosis	Black	43	13	0	0	0	8	7	7	4	6	236	0	0	-5	1	0	0	-2	-1
5937	Follow-Up 4	Psychosis	Black	43	13	8	10	NA	NA	5	2	4	7	436	8	10	NA	NA	-2	-5	-2	0
5939	Pre-COVID	Psychosis	Black	NA	NA	6	5	30	2	6	1	2	4	0	0	0	0	0	0	0	0	0
5939	Initial	Psychosis	Black	32	16	6	7	33	6	6	1	2	4	86	0	2	3	4	0	0	0	0
5939	Follow-Up 1	Psychosis	Black	32	16	2	5	28	6	7	1	1	5	185	-4	0	-2	4	1	0	-1	1
5939	Follow-Up 2	Psychosis	Black	32	16	2	4	9	7	7	1	1	5	241	-4	-1	-21	5	1	0	-1	1
5942	Pre-COVID	Psychosis	Black	NA	NA	2	1	17	4	5	6	2	3	0	0	0	0	0	0	0	0	0
5942	Initial	Psychosis	Black	60	12	2	1	30	5	5	6	2	3	79	0	0	13	1	0	0	0	0
5942	Follow-Up 1	Psychosis	Black	60	12	3	0	18	6	5	6	5	3	163	1	-1	1	2	0	0	3	0
5942	Follow-Up 2	Psychosis	Black	60	12	1	0	1	5	7	6	2	5	235	-1	-1	-16	1	2	0	0	2
5942	Follow-Up 3	Psychosis	Black	60	12	4	0	1	3	7	7	1	7	325	2	-1	-16	-1	2	1	-1	4
5943	Pre-COVID	Psychosis	White	NA	NA	6	0	18	1	5	5	1	7	0	0	0	0	0	0	0	0	0
5943	Initial	Psychosis	White	61	12	7	0	18	1	4	5	1	7	135	1	0	0	0	-1	0	0	0
5943	Follow-Up 1	Psychosis	White	61	12	6	0	6	3	4	5	1	7	194	0	0	-12	2	-1	0	0	0
5943	Follow-Up 2	Psychosis	White	61	12	8	0	26	1	4	5	1	7	236	2	0	8	0	-1	0	0	0
5943	Follow-Up 3	Psychosis	White	61	12	6	1	2	0	2	5	1	7	339	0	1	-16	-1	-3	0	0	0
5947	Pre-COVID	Psychosis	Black	NA	NA	3	2	20	0	6	5	1	5	0	0	0	0	0	0	0	0	0
5947	Initial	Psychosis	Black	56	12	3	5	20	11	5	5	1	5	79	0	3	0	11	-1	0	0	0
5947	Follow-Up 1	Psychosis	Black	56	12	6	5	14	9	6	6	2	5	157	3	3	-6	9	0	1	1	0
5947	Follow-Up 2	Psychosis	Black	56	12	1	2	12	5	6	6	2	5	242	-2	0	-8	5	0	1	1	0
5947	Follow-Up 3	Psychosis	Black	56	12	4	1	25	5	6	6	1	5	330	1	-1	5	5	0	1	0	0
5949	Pre-COVID	Psychosis	Black	NA	NA	17	16	43	4	5	2	1	6	0	0	0	0	0	0	0	0	0
5949	Initial	Psychosis	Black	49	12	17	14	45	19	5	2	1	6	85	0	-2	2	15	0	0	0	0
5949	Follow-Up 1	Psychosis	Black	49	12	13	14	48	15	1	5	1	6	158	-4	-2	5	11	-4	3	0	0
5949	Follow-Up 2	Psychosis	Black	49	12	12	11	45	9	1	5	1	6	222	-5	-5	2	5	-4	3	0	0
5949	Follow-Up 3	Psychosis	Black	49	12	12	5	48	12	1	5	1	6	311	-5	-11	5	8	-4	3	0	0
5949	Follow-Up 4	Psychosis	Black	49	12	12	15	41	10	2	5	1	6	421	-5	-1	-2	6	-3	3	0	0
5951	Pre-COVID	Psychosis	White	NA	NA	16	13	52	4	4	3	4	6	0	0	0	0	0	0	0	0	0
5951	Initial	Psychosis	White	52	13	17	15	50	4	4	3	5	6	117	1	2	-2	0	0	0	1	0
5951	Follow-Up 1	Psychosis	White	52	13	23	18	50	3	2	2	6	6	201	7	5	-2	-1	-2	-1	2	0
5951	Follow-Up 2	Psychosis	White	52	13	12	10	49	6	3	3	6	6	253	-4	-3	-3	2	-1	0	2	0
5951	Follow-Up 3	Psychosis	White	52	13	25	15	46	5	5	4	3	6	345	9	2	-6	1	1	1	-1	0
5951	Follow-Up 4	Psychosis	White	52	13	17	15	49	6	2	4	2	5	472	1	2	-3	2	-2	1	-2	-1
5958	Pre-COVID	Psychosis	Black	NA	NA	12	0	37	0	5	5	1	4	0	0	0	0	0	0	0	0	0
5958	Initial	Psychosis	Black	52	12	12	1	37	1	5	5	1	4	89	0	1	0	1	0	0	0	0
5958	Follow-Up 1	Psychosis	Black	52	12	5	1	31	7	4	5	1	4	165	-7	1	-6	7	-1	0	0	0
5958	Follow-Up 2	Psychosis	Black	52	12	4	0	31	1	5	3	1	3	263	-8	0	-6	1	0	-2	0	-1
5959	Pre-COVID	Psychosis	Black	NA	NA	3	9	3	12	7	2	2	6	0	0	0	0	0	0	0	0	0
5959	Initial	Psychosis	Black	63	14	3	9	3	12	7	1	7	5	92	0	0	0	0	0	-1	5	-1
5959	Follow-Up 1	Psychosis	Black	63	14	0	0	17	3	7	7	7	5	205	-3	-9	14	-9	0	5	5	-1
5959	Follow-Up 3	Psychosis	Black	63	14	4	4	6	16	7	7	1	5	348	1	-5	3	4	0	5	-1	-1
5962	Pre-COVID	Psychosis	Black	NA	NA	0	0	20	12	4	6	1	5	0	0	0	0	0	0	0	0	0
5962	Initial	Psychosis	Black	64	12	0	0	20	12	5	6	1	3	89	0	0	0	0	1	0	0	-2
5962	Follow-Up 1	Psychosis	Black	64	12	0	0	30	6	2	5	1	6	170	0	0	10	-6	-2	-1	0	1
5962	Follow-Up 2	Psychosis	Black	64	12	6	1	26	6	2	5	1	6	260	6	1	6	-6	-2	-1	0	1
5962	Follow-Up 3	Psychosis	Black	64	12	0	2	30	0	3	5	1	6	344	0	2	10	-12	-1	-1	0	1
5962	Follow-Up 4	Psychosis	Black	64	12	1	6	44	10	2	5	1	6	444	1	6	24	-2	-2	-1	0	1
5965	Pre-COVID	Psychosis	asian	NA	NA	7	10	50	2	3	2	2	6	0	0	0	0	0	0	0	0	0
5965	Initial	Psychosis	asian	41	16	4	8	43	3	3	1	2	6	81	-3	-2	-7	1	0	-1	0	0
5965	Follow-Up 1	Psychosis	asian	41	16	4	2	42	1	3	1	2	6	156	-3	-8	-8	-1	0	-1	0	0
5965	Follow-Up 2	Psychosis	asian	41	16	5	3	37	1	3	1	2	6	225	-2	-7	-13	-1	0	-1	0	0
5970	Pre-COVID	Psychosis	White	NA	NA	9	13	32	7	4	7	1	6	0	0	0	0	0	0	0	0	0
5970	Initial	Psychosis	White	64	12	13	15	32	17	4	7	2	6	99	4	2	0	10	0	0	1	0
5973	Pre-COVID	Psychosis	White	NA	NA	0	4	3	4	6	6	7	6	0	0	0	0	0	0	0	0	0
5973	Initial	Psychosis	White	54	14	3	7	2	8	5	7	7	6	85	3	3	-1	4	-1	1	0	0
5973	Follow-Up 1	Psychosis	White	54	14	2	0	1	5	7	7	7	7	165	2	-4	-2	1	1	1	0	1
5973	Follow-Up 2	Psychosis	White	54	14	1	1	21	5	7	7	7	6	220	1	-3	18	1	1	1	0	0
5973	Follow-Up 3	Psychosis	White	54	14	3	0	0	7	7	7	7	6	332	3	-4	-3	3	1	1	0	0
5973	Follow-Up 4	Psychosis	White	54	14	3	1	17	4	7	7	7	6	444	3	-3	14	0	1	1	0	0
5976	Pre-COVID	Psychosis	White	NA	NA	9	7	37	3	5	5	1	5	0	0	0	0	0	0	0	0	0
5976	Initial	Psychosis	White	61	18	20	21	37	10	5	5	1	4	74	11	14	0	7	0	0	0	-1
5976	Follow-Up 1	Psychosis	White	61	18	16	14	43	9	3	2	1	3	200	7	7	6	6	-2	-3	0	-2
5976	Follow-Up 4	Psychosis	White	61	18	12	10	5	12	NA	NA	NA	NA	471	3	3	-32	9	NA	NA	NA	NA
5978	Pre-COVID	Psychosis	Black	NA	NA	13	10	26	2	5	3	1	6	0	0	0	0	0	0	0	0	0
5978	Initial	Psychosis	Black	65	15	14	7	25	13	5	3	1	6	99	1	-3	-1	11	0	0	0	0
5978	Follow-Up 1	Psychosis	Black	65	15	7	0	17	7	6	5	1	6	163	-6	-10	-9	5	1	2	0	0
5978	Follow-Up 2	Psychosis	Black	65	15	14	7	23	4	6	5	NA	6	221	1	-3	-3	2	1	2	NA	0
5978	Follow-Up 3	Psychosis	Black	65	15	5	2	15	4	6	6	NA	6	312	-8	-8	-11	2	1	3	NA	0
5978	Follow-Up 4	Psychosis	Black	65	15	6	5	39	8	6	5	NA	6	435	-7	-5	13	6	1	2	NA	0
5982	Pre-COVID	Psychosis	other	NA	NA	27	21	0	0	4	4	1	6	0	0	0	0	0	0	0	0	0
5982	Initial	Psychosis	other	35	12	12	3	52	10	3	5	2	3	130	-15	-18	52	10	-1	1	1	-3
5982	Follow-Up 1	Psychosis	other	35	12	0	0	52	4	3	5	2	3	172	-27	-21	52	4	-1	1	1	-3
5982	Follow-Up 2	Psychosis	other	35	12	11	12	51	7	5	5	1	3	236	-16	-9	51	7	1	1	0	-3
5982	Follow-Up 4	Psychosis	other	35	12	0	0	0	8	6	6	1	3	423	-27	-21	0	8	2	2	0	-3
5983	Pre-COVID	Psychosis	White	NA	NA	6	5	11	0	5	5	2	5	0	0	0	0	0	0	0	0	0
5983	Initial	Psychosis	White	36	14	7	5	17	6	5	5	2	5	134	1	0	6	6	0	0	0	0
5983	Follow-Up 1	Psychosis	White	36	14	4	5	31	8	7	7	1	5	164	-2	0	20	8	2	2	-1	0
5983	Follow-Up 2	Psychosis	White	36	14	8	4	31	7	NA	NA	NA	NA	220	2	-1	20	7	NA	NA	NA	NA
5983	Follow-Up 3	Psychosis	White	36	14	6	6	12	7	7	7	1	6	331	0	1	1	7	2	2	-1	1
5983	Follow-Up 4	Psychosis	White	36	14	5	5	11	6	6	7	1	6	451	-1	0	0	6	1	2	-1	1
5984	Pre-COVID	Psychosis	White	NA	NA	1	7	NA	0	NA	NA	NA	NA	0	0	0	NA	0	NA	NA	NA	NA
5984	Initial	Psychosis	White	33	14	9	10	NA	3	NA	NA	NA	NA	NA	8	3	NA	3	NA	NA	NA	NA
5985	Pre-COVID	Psychosis	White	NA	NA	1	1	6	2	6	7	6	7	0	0	0	0	0	0	0	0	0
5985	Initial	Psychosis	White	42	14	4	1	6	3	7	7	5	7	130	3	0	0	1	1	0	-1	0
5985	Follow-Up 1	Psychosis	White	42	14	5	1	0	4	7	7	5	7	164	4	0	-6	2	1	0	-1	0
5985	Follow-Up 2	Psychosis	White	42	14	10	2	12	2	7	7	1	7	234	9	1	6	0	1	0	-5	0
5985	Follow-Up 3	Psychosis	White	42	14	5	2	2	2	7	7	4	7	348	4	1	-4	0	1	0	-2	0
5985	Follow-Up 4	Psychosis	White	42	14	2	2	0	3	7	7	4	7	493	1	1	-6	1	1	0	-2	0
5986	Pre-COVID	Psychosis	White	NA	NA	3	2	21	1	3	1	7	7	0	0	0	0	0	0	0	0	0
5986	Initial	Psychosis	White	54	16	1	0	20	1	3	1	7	7	134	-2	-2	-1	0	0	0	0	0
5986	Follow-Up 1	Psychosis	White	54	16	0	0	19	5	2	1	2	7	178	-3	-2	-2	4	-1	0	-5	0
5986	Follow-Up 2	Psychosis	White	54	16	0	0	28	3	3	1	2	7	261	-3	-2	7	2	0	0	-5	0
5986	Follow-Up 3	Psychosis	White	54	16	6	0	17	5	2	1	2	7	330	3	-2	-4	4	-1	0	-5	0
5987	Pre-COVID	Psychosis	Black	NA	NA	8	1	0	3	2	2	6	4	0	0	0	0	0	0	0	0	0
5987	Initial	Psychosis	Black	62	14	8	1	0	3	2	2	5	4	162	0	0	0	0	0	0	-1	0
5987	Follow-Up 1	Psychosis	Black	62	14	8	5	0	1	2	2	5	4	197	0	4	0	-2	0	0	-1	0
5988	Pre-COVID	Psychosis	Black	NA	NA	0	0	1	5	6	4	1	4	0	0	0	0	0	0	0	0	0
5988	Initial	Psychosis	Black	64	14	0	0	2	5	5	4	1	4	131	0	0	1	0	-1	0	0	0
5988	Follow-Up 1	Psychosis	Black	64	14	0	0	0	7	5	4	1	4	176	0	0	-1	2	-1	0	0	0
5988	Follow-Up 2	Psychosis	Black	64	14	1	0	0	2	5	5	1	5	239	1	0	-1	-3	-1	1	0	1
5988	Follow-Up 3	Psychosis	Black	64	14	0	0	0	5	5	6	1	5	324	0	0	-1	0	-1	2	0	1
5988	Follow-Up 4	Psychosis	Black	64	14	0	0	0	4	6	5	1	5	436	0	0	-1	-1	0	1	0	1
5989	Pre-COVID	Psychosis	Black	NA	NA	11	18	57	2	2	4	NA	4	0	0	0	0	0	0	0	NA	0
5989	Initial	Psychosis	Black	58	14	17	18	59	13	4	4	NA	4	134	6	0	2	11	2	0	NA	0
5989	Follow-Up 1	Psychosis	Black	58	14	21	21	60	8	4	5	NA	5	180	10	3	3	6	2	1	NA	1
5989	Follow-Up 2	Psychosis	Black	58	14	0	0	12	17	3	4	NA	5	235	-11	-18	-45	15	1	0	NA	1
5989	Follow-Up 3	Psychosis	Black	58	14	6	19	38	15	3	5	NA	5	319	-5	1	-19	13	1	1	NA	1
5989	Follow-Up 4	Psychosis	Black	58	14	1	0	0	6	5	6	NA	5	435	-10	-18	-57	4	3	2	NA	1
5990	Pre-COVID	Psychosis	Black	NA	NA	6	4	3	0	3	6	2	6	0	0	0	0	0	0	0	0	0
5990	Initial	Psychosis	Black	49	12	7	4	4	2	3	6	1	6	135	1	0	1	2	0	0	-1	0
5990	Follow-Up 1	Psychosis	Black	49	12	7	4	0	7	6	6	NA	5	177	1	0	-3	7	3	0	NA	-1
5990	Follow-Up 2	Psychosis	Black	49	12	12	7	25	12	6	6	NA	5	226	6	3	22	12	3	0	NA	-1
5990	Follow-Up 3	Psychosis	Black	49	12	2	4	6	6	7	7	1	6	324	-4	0	3	6	4	1	-1	0
5990	Follow-Up 4	Psychosis	Black	49	12	5	6	2	2	7	7	1	6	431	-1	2	-1	2	4	1	-1	0
5991	Pre-COVID	Psychosis	Black	NA	NA	12	14	35	13	7	6	1	7	0	0	0	0	0	0	0	0	0
5991	Initial	Psychosis	Black	51	12	9	6	35	10	7	5	1	7	135	-3	-8	0	-3	0	-1	0	0
5991	Follow-Up 1	Psychosis	Black	51	12	8	6	29	8	5	6	1	7	170	-4	-8	-6	-5	-2	0	0	0
5991	Follow-Up 2	Psychosis	Black	51	12	5	8	10	4	6	6	1	7	249	-7	-6	-25	-9	-1	0	0	0
5991	Follow-Up 3	Psychosis	Black	51	12	17	10	33	7	6	6	1	7	332	5	-4	-2	-6	-1	0	0	0
5991	Follow-Up 4	Psychosis	Black	51	12	NA	NA	NA	NA	NA	NA	NA	NA	NA	NA	NA	NA	NA	NA	NA	NA	NA
5992	Pre-COVID	Psychosis	White	NA	NA	9	7	29	4	7	6	5	6	0	0	0	0	0	0	0	0	0
5992	Initial	Psychosis	White	44	16	11	14	30	15	7	6	6	6	135	2	7	1	11	0	0	1	0
5992	Follow-Up 1	Psychosis	White	44	16	9	17	38	14	5	5	2	6	169	0	10	9	10	-2	-1	-3	0
5992	Follow-Up 2	Psychosis	White	44	16	12	11	27	13	6	6	2	6	274	3	4	-2	9	-1	0	-3	0
5992	Follow-Up 3	Psychosis	White	44	16	5	5	19	10	6	6	1	6	332	-4	-2	-10	6	-1	0	-4	0
5992	Follow-Up 4	Psychosis	White	44	16	5	4	26	5	6	6	1	6	428	-4	-3	-3	1	-1	0	-4	0
5993	Pre-COVID	Psychosis	White	NA	NA	6	0	35	0	6	6	1	2	0	0	0	0	0	0	0	0	0
5993	Initial	Psychosis	White	55	14	5	1	43	2	6	6	1	2	138	-1	1	8	2	0	0	0	0
5993	Follow-Up 1	Psychosis	White	55	14	4	0	15	0	7	2	3	2	180	-2	0	-20	0	1	-4	2	0
5993	Follow-Up 2	Psychosis	White	55	14	0	1	22	0	7	7	7	4	250	-6	1	-13	0	1	1	6	2
5993	Follow-Up 3	Psychosis	White	55	14	0	0	16	0	7	7	7	4	339	-6	0	-19	0	1	1	6	2
5993	Follow-Up 4	Psychosis	White	55	14	1	1	24	0	7	6	1	3	446	-5	1	-11	0	1	0	0	1
5994	Pre-COVID	Psychosis	White	NA	NA	17	11	24	0	4	3	1	4	0	0	0	0	0	0	0	0	0
5994	Initial	Psychosis	White	65	13	18	15	27	0	4	3	1	4	134	1	4	3	0	0	0	0	0
5994	Follow-Up 1	Psychosis	White	65	13	16	12	4	3	5	3	1	4	164	-1	1	-20	3	1	0	0	0
5994	Follow-Up 2	Psychosis	White	65	13	12	5	15	0	3	3	1	4	220	-5	-6	-9	0	-1	0	0	0
5994	Follow-Up 3	Psychosis	White	65	13	8	3	5	0	5	4	NA	6	365	-9	-8	-19	0	1	1	NA	2
5994	Follow-Up 4	Psychosis	White	65	13	10	8	6	0	3	6	1	7	470	-7	-3	-18	0	-1	3	0	3
5995	Pre-COVID	Psychosis	Black	NA	NA	1	0	22	0	5	5	1	7	0	0	0	0	0	0	0	0	0
5995	Initial	Psychosis	Black	62	15	3	0	19	3	5	5	1	6	141	2	0	-3	3	0	0	0	-1
5995	Follow-Up 1	Psychosis	Black	62	15	3	1	14	2	5	4	1	6	201	2	1	-8	2	0	-1	0	-1
5995	Follow-Up 2	Psychosis	Black	62	15	2	0	18	3	5	5	1	7	235	1	0	-4	3	0	0	0	0
5995	Follow-Up 3	Psychosis	Black	62	15	0	0	6	0	6	4	1	6	319	-1	0	-16	0	1	-1	0	-1
5995	Follow-Up 4	Psychosis	Black	62	15	0	0	3	1	1	4	1	7	471	-1	0	-19	1	-4	-1	0	0
5996	Pre-COVID	Psychosis	White	NA	NA	17	12	21	2	4	3	1	3	0	0	0	0	0	0	0	0	0
5996	Initial	Psychosis	White	60	12	18	20	21	17	4	3	1	3	131	1	8	0	15	0	0	0	0
5996	Follow-Up 1	Psychosis	White	60	12	9	13	31	9	1	4	1	4	201	-8	1	10	7	-3	1	0	1
5996	Follow-Up 2	Psychosis	White	60	12	13	13	3	11	4	4	1	4	243	-4	1	-18	9	0	1	0	1
5996	Follow-Up 3	Psychosis	White	60	12	15	17	27	10	4	3	1	3	347	-2	5	6	8	0	0	0	0
5996	Follow-Up 4	Psychosis	White	60	12	9	17	12	6	6	6	1	3	437	-8	5	-9	4	2	3	0	0
5997	Pre-COVID	Psychosis	other	NA	NA	12	8	17	8	5	2	3	7	0	0	0	0	0	0	0	0	0
5997	Initial	Psychosis	other	48	11	8	12	21	7	4	2	2	7	142	-4	4	4	-1	-1	0	-1	0
5997	Follow-Up 1	Psychosis	other	48	11	16	11	26	9	3	3	2	6	192	4	3	9	1	-2	1	-1	-1
5997	Follow-Up 3	Psychosis	other	48	11	10	12	30	14	4	3	2	6	310	-2	4	13	6	-1	1	-1	-1
5997	Follow-Up 4	Psychosis	other	48	11	5	2	26	16	4	4	1	6	464	-7	-6	9	8	-1	2	-2	-1
5999	Pre-COVID	Psychosis	Black	NA	NA	4	2	11	0	6	6	NA	4	0	0	0	0	0	0	0	NA	0
5999	Initial	Psychosis	Black	65	14	4	2	11	13	6	6	NA	5	142	0	0	0	13	0	0	NA	1
5999	Follow-Up 1	Psychosis	Black	65	14	6	0	16	1	5	6	NA	7	171	2	-2	5	1	-1	0	NA	3
5999	Follow-Up 2	Psychosis	Black	65	14	6	0	9	6	NA	NA	NA	NA	240	2	-2	-2	6	NA	NA	NA	NA
5999	Follow-Up 3	Psychosis	Black	65	14	4	3	29	10	7	6	NA	4	331	0	1	18	10	1	0	NA	0
5999	Follow-Up 4	Psychosis	Black	65	14	1	0	1	3	7	6	NA	4	435	-3	-2	-10	3	1	0	NA	0
6000	Pre-COVID	Psychosis	NA	NA	NA	11	5	0	1	7	5	1	6	0	0	0	0	0	0	0	0	0
6000	Initial	Psychosis	NA	55	12	11	5	0	1	6	5	1	6	157	0	0	0	0	-1	0	0	0
6000	Follow-Up 1	Psychosis	NA	55	12	9	3	0	0	6	5	1	6	200	-2	-2	0	-1	-1	0	0	0
6000	Follow-Up 2	Psychosis	NA	55	12	10	2	0	2	5	5	1	7	242	-1	-3	0	1	-2	0	0	1
6000	Follow-Up 3	Psychosis	NA	55	12	11	4	0	5	6	5	1	6	368	0	-1	0	4	-1	0	0	0
6000	Follow-Up 4	Psychosis	NA	55	12	2	0	0	1	7	5	1	6	471	-9	-5	0	0	0	0	0	0
6001	Pre-COVID	Psychosis	Black	NA	NA	21	11	26	0	6	7	1	6	0	0	0	0	0	0	0	0	0
6001	Initial	Psychosis	Black	48	12	23	14	27	3	6	7	1	6	155	2	3	1	3	0	0	0	0
6001	Follow-Up 1	Psychosis	Black	48	12	18	9	22	6	7	6	1	6	211	-3	-2	-4	6	1	-1	0	0
6001	Follow-Up 2	Psychosis	Black	48	12	NA	NA	NA	NA	NA	NA	NA	NA	NA	NA	NA	NA	NA	NA	NA	NA	NA
6001	Follow-Up 3	Psychosis	Black	48	12	16	6	38	0	NA	NA	NA	NA	348	-5	-5	12	0	NA	NA	NA	NA
6001	Follow-Up 4	Psychosis	Black	48	12	12	6	40	1	6	6	1	6	472	-9	-5	14	1	0	-1	0	0
6002	Pre-COVID	Psychosis	White	NA	NA	NA	NA	NA	NA	NA	NA	NA	NA	0	NA	NA	NA	NA	NA	NA	NA	NA
6002	Initial	Psychosis	White	66	12	NA	NA	NA	NA	NA	NA	NA	NA	NA	NA	NA	NA	NA	NA	NA	NA	NA
6003	Pre-COVID	Psychosis	White	NA	NA	3	1	21	3	2	1	1	7	0	0	0	0	0	0	0	0	0
6003	Initial	Psychosis	White	59	14	3	1	21	4	2	1	1	7	136	0	0	0	1	0	0	0	0
6003	Follow-Up 1	Psychosis	White	59	14	6	2	10	6	3	1	1	7	169	3	1	-11	3	1	0	0	0
6003	Follow-Up 2	Psychosis	White	59	14	0	0	11	0	3	1	1	7	218	-3	-1	-10	-3	1	0	0	0
6003	Follow-Up 3	Psychosis	White	59	14	3	1	2	0	NA	NA	NA	NA	319	0	0	-19	-3	NA	NA	NA	NA
6004	Pre-COVID	Psychosis	other	NA	NA	NA	NA	NA	NA	NA	NA	NA	NA	0	NA	NA	NA	NA	NA	NA	NA	NA
6004	Initial	Psychosis	other	42	14	NA	NA	NA	NA	NA	NA	NA	NA	NA	NA	NA	NA	NA	NA	NA	NA	NA
6005	Pre-COVID	Psychosis	Black	NA	NA	7	6	47	7	6	5	4	4	0	0	0	0	0	0	0	0	0
6005	Initial	Psychosis	Black	54	12	8	6	48	12	6	5	3	4	141	1	0	1	5	0	0	-1	0
6005	Follow-Up 1	Psychosis	Black	54	12	8	9	45	10	6	6	1	4	171	1	3	-2	3	0	1	-3	0
6005	Follow-Up 2	Psychosis	Black	54	12	7	7	47	14	6	6	1	4	236	0	1	0	7	0	1	-3	0
6005	Follow-Up 3	Psychosis	Black	54	12	5	1	7	12	7	7	4	5	334	-2	-5	-40	5	1	2	0	1
6005	Follow-Up 4	Psychosis	Black	54	12	5	0	1	2	5	5	4	5	428	-2	-6	-46	-5	-1	0	0	1
6006	Pre-COVID	Psychosis	Black	NA	NA	17	17	52	15	4	3	1	7	0	0	0	0	0	0	0	0	0
6006	Initial	Psychosis	Black	41	12	21	17	52	15	2	2	2	7	159	4	0	0	0	-2	-1	1	0
6006	Follow-Up 1	Psychosis	Black	41	12	13	18	46	10	1	1	1	7	205	-4	1	-6	-5	-3	-2	0	0
6006	Follow-Up 2	Psychosis	Black	41	12	11	6	45	9	1	1	1	7	235	-6	-11	-7	-6	-3	-2	0	0
6006	Follow-Up 4	Psychosis	Black	41	12	7	8	47	3	1	3	1	7	488	-10	-9	-5	-12	-3	0	0	0
6007	Pre-COVID	Psychosis	White	NA	NA	11	3	50	2	4	3	1	4	0	0	0	0	0	0	0	0	0
6007	Initial	Psychosis	White	49	12	10	3	49	2	4	3	1	4	143	-1	0	-1	0	0	0	0	0
6007	Follow-Up 1	Psychosis	White	NA	NA	6	1	51	3	3	2	2	3	176	-5	-2	1	1	-1	-1	1	-1
6007	Follow-Up 2	Psychosis	NA	NA	NA	9	3	38	0	2	2	2	3	241	-2	0	-12	-2	-2	-1	1	-1
6007	Follow-Up 3	Psychosis	NA	NA	NA	5	1	44	4	2	2	1	3	319	-6	-2	-6	2	-2	-1	0	-1
6008	Pre-COVID	Psychosis	Black	NA	NA	2	1	2	6	3	5	1	3	0	0	0	0	0	0	0	0	0
6008	Initial	Psychosis	Black	64	13	3	1	2	9	2	5	1	3	145	1	0	0	3	-1	0	0	0
6008	Follow-Up 1	Psychosis	Black	64	13	0	1	6	4	4	5	1	3	187	-2	0	4	-2	1	0	0	0
6008	Follow-Up 2	Psychosis	Black	64	13	2	0	0	3	4	5	1	4	261	0	-1	-2	-3	1	0	0	1
6008	Follow-Up 3	Psychosis	Black	64	13	0	0	0	4	6	6	1	4	338	-2	-1	-2	-2	3	1	0	1
6008	Follow-Up 4	Psychosis	Black	64	13	1	0	0	3	4	6	1	4	439	-1	-1	-2	-3	1	1	0	1
6010	Pre-COVID	Psychosis	asian	NA	NA	0	0	4	3	7	7	7	7	0	0	0	0	0	0	0	0	0
6010	Initial	Psychosis	asian	43	16	2	5	4	12	7	7	7	7	144	2	5	0	9	0	0	0	0
6010	Follow-Up 1	Psychosis	asian	43	16	4	6	2	9	6	7	7	7	185	4	6	-2	6	-1	0	0	0
6010	Follow-Up 2	Psychosis	asian	43	16	12	13	2	13	5	5	7	7	241	12	13	-2	10	-2	-2	0	0
6011	Pre-COVID	Psychosis	White	NA	NA	5	8	29	9	7	7	1	7	0	0	0	0	0	0	0	0	0
6011	Initial	Psychosis	White	43	18	12	14	31	14	7	7	1	7	150	7	6	2	5	0	0	0	0
6011	Follow-Up 1	Psychosis	White	43	18	4	7	5	11	7	7	2	7	180	-1	-1	-24	2	0	0	1	0
6011	Follow-Up 2	Psychosis	White	43	18	5	7	24	8	7	7	2	7	220	0	-1	-5	-1	0	0	1	0
6011	Follow-Up 3	Psychosis	White	43	18	3	9	13	9	7	7	1	7	319	-2	1	-16	0	0	0	0	0
6011	Follow-Up 4	Psychosis	White	43	18	2	5	24	10	7	7	1	7	443	-3	-3	-5	1	0	0	0	0
6012	Pre-COVID	Psychosis	White	NA	NA	5	0	11	4	3	7	1	4	0	0	0	0	0	0	0	0	0
6012	Initial	Psychosis	White	60	12	4	3	21	7	3	7	1	4	142	-1	3	10	3	0	0	0	0
6012	Follow-Up 3	Psychosis	White	60	12	6	3	11	4	4	7	NA	7	358	1	3	0	0	1	0	NA	3
6012	Follow-Up 4	Psychosis	White	60	12	2	1	13	4	5	7	NA	7	449	-3	1	2	0	2	0	NA	3
6874	Pre-COVID	Homeless	White	NA	NA	4	3	23	0	6	5	2	5	0	0	0	0	0	0	0	0	0
6874	Initial	Homeless	White	25	12	18	16	39	15	5	5	1	5	86	14	13	16	15	-1	0	-1	0
6874	Follow-Up 1	Homeless	White	25	12	12	10	22	7	5	5	1	5	170	8	7	-1	7	-1	0	-1	0
6874	Follow-Up 2	Homeless	White	25	12	12	9	3	9	5	6	1	4	229	8	6	-20	9	-1	1	-1	-1
6874	Follow-Up 3	Homeless	White	25	12	18	16	44	7	5	6	1	4	316	14	13	21	7	-1	1	-1	-1
6874	Follow-Up 4	Homeless	White	25	12	15	11	38	4	5	5	1	3	437	11	8	15	4	-1	0	-1	-2
6877	Pre-COVID	Homeless	Black	NA	NA	9	15	35	5	6	5	7	7	0	0	0	0	0	0	0	0	0
6877	Initial	Homeless	Black	47	15	5	15	39	9	6	5	5	7	109	-4	0	4	4	0	0	-2	0
6880	Pre-COVID	Homeless	Black	NA	NA	6	21	52	6	1	1	1	5	0	0	0	0	0	0	0	0	0
6880	Initial	Homeless	Black	54	16	17	21	54	15	1	1	1	5	110	11	0	2	9	0	0	0	0
6880	Follow-Up 1	Homeless	Black	54	16	19	18	52	16	1	1	5	5	164	13	-3	0	10	0	0	4	0
6880	Follow-Up 2	Homeless	Black	54	16	12	18	38	9	5	4	1	5	219	6	-3	-14	3	4	3	0	0
6880	Follow-Up 3	Homeless	Black	54	16	10	7	50	12	4	4	1	5	337	4	-14	-2	6	3	3	0	0
6880	Follow-Up 4	Homeless	Black	54	16	10	13	31	11	4	4	1	5	449	4	-8	-21	5	3	3	0	0
6887	Pre-COVID	Homeless	Black	NA	NA	0	0	11	0	3	4	3	7	0	0	0	0	0	0	0	0	0
6887	Initial	Homeless	Black	59	11	0	1	11	0	3	4	1	7	86	0	1	0	0	0	0	-2	0
6887	Follow-Up 1	Homeless	Black	59	11	2	1	15	6	5	5	1	6	155	2	1	4	6	2	1	-2	-1
6887	Follow-Up 2	Homeless	Black	59	11	1	0	0	6	4	5	1	6	221	1	0	-11	6	1	1	-2	-1
6887	Follow-Up 3	Homeless	Black	59	11	1	3	0	6	4	5	1	6	320	1	3	-11	6	1	1	-2	-1
6887	Follow-Up 4	Homeless	Black	59	11	0	1	1	1	5	7	1	6	449	0	1	-10	1	2	3	-2	-1
6895	Pre-COVID	Homeless	Black	NA	NA	4	3	31	4	4	4	NA	7	0	0	0	0	0	0	0	NA	0
6895	Initial	Homeless	Black	66	14	11	7	33	8	3	4	NA	7	95	7	4	2	4	-1	0	NA	0
6895	Follow-Up 1	Homeless	Black	66	14	10	7	31	6	3	5	NA	7	158	6	4	0	2	-1	1	NA	0
6895	Follow-Up 2	Homeless	Black	66	14	11	7	38	7	3	5	NA	7	218	7	4	7	3	-1	1	NA	0
6895	Follow-Up 3	Homeless	Black	66	14	10	2	31	5	3	5	NA	7	319	6	-1	0	1	-1	1	NA	0
6895	Follow-Up 4	Homeless	Black	66	14	15	7	30	5	2	5	NA	7	449	11	4	-1	1	-2	1	NA	0
6901	Pre-COVID	Homeless	Black	NA	NA	NA	NA	NA	NA	NA	NA	NA	NA	0	NA	NA	NA	NA	NA	NA	NA	NA
6901	Initial	Homeless	Black	63	12	NA	NA	NA	NA	NA	NA	NA	NA	NA	NA	NA	NA	NA	NA	NA	NA	NA
6902	Pre-COVID	Homeless	White	NA	NA	5	1	6	0	6	6	1	6	0	0	0	0	0	0	0	0	0
6902	Initial	Homeless	White	43	14	8	2	14	5	6	6	1	6	78	3	1	8	5	0	0	0	0
6914	Pre-COVID	Homeless	other	NA	NA	13	14	45	7	7	6	4	6	0	0	0	0	0	0	0	0	0
6914	Initial	Homeless	other	40	15	13	14	45	7	7	6	2	6	100	0	0	0	0	0	0	-2	0
6915	Pre-COVID	Homeless	White	NA	NA	9	7	40	4	3	4	3	4	0	0	0	0	0	0	0	0	0
6915	Initial	Homeless	White	30	13	17	9	45	5	4	4	2	4	96	8	2	5	1	1	0	-1	0
6915	Follow-Up 2	Homeless	White	30	13	10	5	31	7	5	3	7	6	246	1	-2	-9	3	2	-1	4	2
6915	Follow-Up 3	Homeless	White	30	13	8	6	34	5	5	3	1	6	311	-1	-1	-6	1	2	-1	-2	2
6915	Follow-Up 4	Homeless	White	30	13	12	7	33	5	6	4	2	6	439	3	0	-7	1	3	0	-1	2
6917	Pre-COVID	Homeless	Black	NA	NA	6	7	41	2	5	3	1	4	0	0	0	0	0	0	0	0	0
6917	Initial	Homeless	Black	68	14	8	7	41	15	5	3	1	7	113	2	0	0	13	0	0	0	3
6917	Follow-Up 1	Homeless	Black	68	14	10	7	38	13	5	2	1	7	157	4	0	-3	11	0	-1	0	3
6917	Follow-Up 2	Homeless	Black	68	14	12	11	39	10	4	2	1	7	221	6	4	-2	8	-1	-1	0	3
6917	Follow-Up 3	Homeless	Black	68	14	8	7	39	14	4	2	1	7	347	2	0	-2	12	-1	-1	0	3
6917	Follow-Up 4	Homeless	Black	68	14	8	7	35	10	4	4	1	7	442	2	0	-6	8	-1	1	0	3
6918	Pre-COVID	Homeless	other	NA	NA	15	14	49	1	NA	NA	NA	NA	0	0	0	0	0	NA	NA	NA	NA
6918	Initial	Homeless	other	58	14	15	14	51	1	NA	NA	NA	NA	117	0	0	2	0	NA	NA	NA	NA
6918	Follow-Up 1	Homeless	other	58	14	NA	NA	NA	NA	NA	NA	NA	NA	NA	NA	NA	NA	NA	NA	NA	NA	NA
6921	Pre-COVID	Homeless	White	NA	NA	5	2	15	0	5	5	1	2	0	0	0	0	0	0	0	0	0
6921	Initial	Homeless	White	52	16	15	12	37	18	5	5	4	4	110	10	10	22	18	0	0	3	2
6921	Follow-Up 1	Homeless	White	52	16	4	9	29	18	4	5	4	7	158	-1	7	14	18	-1	0	3	5
6921	Follow-Up 2	Homeless	White	52	16	15	6	33	13	4	5	1	3	220	10	4	18	13	-1	0	0	1
6921	Follow-Up 3	Homeless	White	52	16	6	6	20	15	3	4	2	3	311	1	4	5	15	-2	-1	1	1
6921	Follow-Up 4	Homeless	White	52	16	10	10	25	13	4	5	1	6	430	5	8	10	13	-1	0	0	4
6922	Pre-COVID	Homeless	White	NA	NA	9	9	39	5	3	3	1	2	0	0	0	0	0	0	0	0	0
6922	Initial	Homeless	White	35	12	20	21	44	7	6	6	1	5	82	11	12	5	2	3	3	0	3
6929	Pre-COVID	Homeless	White	NA	NA	0	2	41	3	3	5	3	7	0	0	0	0	0	0	0	0	0
6929	Initial	Homeless	White	40	12	4	9	41	12	3	5	1	7	107	4	7	0	9	0	0	-2	0
6929	Follow-Up 1	Homeless	White	40	12	4	6	25	1	3	5	1	7	162	4	4	-16	-2	0	0	-2	0
6929	Follow-Up 2	Homeless	White	40	12	4	4	24	4	3	5	1	7	235	4	2	-17	1	0	0	-2	0
6929	Follow-Up 3	Homeless	White	40	12	3	7	21	3	3	5	3	7	334	3	5	-20	0	0	0	0	0
6930	Pre-COVID	Homeless	White	NA	NA	2	0	2	0	7	6	1	5	0	0	0	0	0	0	0	0	0
6930	Initial	Homeless	White	59	11	2	0	2	3	7	6	1	5	114	0	0	0	3	0	0	0	0
6930	Follow-Up 1	Homeless	White	59	11	2	0	3	1	7	5	2	6	159	0	0	1	1	0	-1	1	1
6930	Follow-Up 2	Homeless	White	59	11	0	0	1	2	7	4	2	6	218	-2	0	-1	2	0	-2	1	1
6930	Follow-Up 3	Homeless	White	59	11	0	0	0	1	7	5	1	6	313	-2	0	-2	1	0	-1	0	1
6930	Follow-Up 4	Homeless	White	59	11	1	0	0	1	7	5	1	7	423	-1	0	-2	1	0	-1	0	2
6933	Pre-COVID	Homeless	White	NA	NA	6	3	35	1	4	3	1	4	0	0	0	0	0	0	0	0	0
6933	Initial	Homeless	White	37	13	9	6	41	5	4	3	1	5	114	3	3	6	4	0	0	0	1
6933	Follow-Up 1	Homeless	White	37	13	14	16	33	1	3	1	1	5	200	8	13	-2	0	-1	-2	0	1
6933	Follow-Up 3	Homeless	White	37	13	10	8	33	2	4	2	2	6	344	4	5	-2	1	0	-1	1	2
6934	Pre-COVID	Homeless	White	NA	NA	0	18	51	16	5	4	1	3	0	0	0	0	0	0	0	0	0
6934	Initial	Homeless	White	30	12	0	18	51	16	3	3	2	5	113	0	0	0	0	-2	-1	1	2
6934	Follow-Up 1	Homeless	White	30	12	0	6	9	11	3	3	2	6	183	0	-12	-42	-5	-2	-1	1	3
6938	Pre-COVID	Homeless	Black	NA	NA	11	8	13	6	4	7	1	4	0	0	0	0	0	0	0	0	0
6938	Initial	Homeless	Black	59	11	10	8	13	13	4	7	2	4	110	-1	0	0	7	0	0	1	0
6938	Follow-Up 1	Homeless	Black	59	11	13	10	21	5	4	7	1	5	169	2	2	8	-1	0	0	0	1
6938	Follow-Up 2	Homeless	Black	59	11	1	2	7	7	6	7	2	7	233	-10	-6	-6	1	2	0	1	3
6938	Follow-Up 3	Homeless	Black	59	11	0	2	0	6	4	7	1	7	345	-11	-6	-13	0	0	0	0	3
6938	Follow-Up 4	Homeless	Black	59	11	6	4	12	0	6	7	1	4	472	-5	-4	-1	-6	2	0	0	0
6939	Pre-COVID	Homeless	White	NA	NA	0	0	0	0	7	7	NA	7	0	0	0	0	0	0	0	NA	0
6939	Initial	Homeless	White	57	16	5	5	1	10	6	7	NA	7	110	5	5	1	10	-1	0	NA	0
6939	Follow-Up 1	Homeless	White	57	16	0	3	1	6	6	7	NA	7	166	0	3	1	6	-1	0	NA	0
6939	Follow-Up 2	Homeless	White	57	16	0	0	3	6	7	7	1	7	226	0	0	3	6	0	0	NA	0
6939	Follow-Up 3	Homeless	White	57	16	5	0	3	4	7	7	NA	6	327	5	0	3	4	0	0	NA	-1
6939	Follow-Up 4	Homeless	White	57	16	0	0	0	6	7	7	NA	7	421	0	0	0	6	0	0	NA	0
6940	Pre-COVID	Homeless	amerind	NA	NA	10	18	40	0	3	5	1	3	0	0	0	0	0	0	0	0	0
6940	Initial	Homeless	amerind	64	12	9	12	40	2	3	5	1	6	121	-1	-6	0	2	0	0	0	3
6940	Follow-Up 1	Homeless	amerind	64	12	14	5	59	0	4	3	1	5	183	4	-13	19	0	1	-2	0	2
6940	Follow-Up 2	Homeless	amerind	64	12	13	9	60	5	4	2	1	5	236	3	-9	20	5	1	-3	0	2
6940	Follow-Up 3	Homeless	amerind	64	12	12	5	36	0	3	2	1	5	325	2	-13	-4	0	0	-3	0	2
6940	Follow-Up 4	Homeless	amerind	64	12	8	3	37	0	5	2	1	7	442	-2	-15	-3	0	2	-3	0	4
6941	Pre-COVID	Homeless	Black	NA	NA	1	0	0	3	7	6	1	7	0	0	0	0	0	0	0	0	0
6941	Initial	Homeless	Black	61	12	1	0	0	3	7	6	1	7	116	0	0	0	0	0	0	0	0
6941	Follow-Up 1	Homeless	Black	61	12	0	0	0	0	7	6	1	7	197	-1	0	0	-3	0	0	0	0
6941	Follow-Up 2	Homeless	Black	61	12	0	0	2	6	6	6	1	7	233	-1	0	2	3	-1	0	0	0
6941	Follow-Up 3	Homeless	Black	61	12	2	1	3	0	5	5	1	6	325	1	1	3	-3	-2	-1	0	-1
6941	Follow-Up 4	Homeless	Black	61	12	1	2	0	0	7	7	1	7	480	0	2	0	-3	0	1	0	0
6942	Pre-COVID	Homeless	Black	NA	NA	5	5	6	0	5	5	3	6	0	0	0	0	0	0	0	0	0
6942	Initial	Homeless	Black	59	13	5	3	10	9	5	4	2	6	116	0	-2	4	9	0	-1	-1	0
6942	Follow-Up 1	Homeless	Black	59	13	4	1	16	8	2	5	2	7	162	-1	-4	10	8	-3	0	-1	1
6942	Follow-Up 2	Homeless	Black	59	13	5	2	4	12	1	5	2	7	220	0	-3	-2	12	-4	0	-1	1
6942	Follow-Up 3	Homeless	Black	59	13	8	5	17	2	2	4	2	6	324	3	0	11	2	-3	-1	-1	0
6942	Follow-Up 4	Homeless	Black	59	13	1	0	4	2	3	5	1	6	424	-4	-5	-2	2	-2	0	-2	0
6943	Pre-COVID	Homeless	White	NA	NA	6	6	23	1	6	1	5	7	0	0	0	0	0	0	0	0	0
6943	Initial	Homeless	White	58	12	18	19	34	9	6	1	5	6	113	12	13	11	8	0	0	0	-1
6943	Follow-Up 1	Homeless	White	58	12	10	8	42	4	6	1	6	7	176	4	2	19	3	0	0	1	0
6943	Follow-Up 2	Homeless	White	58	12	6	5	38	7	6	3	6	7	249	0	-1	15	6	0	2	1	0
6943	Follow-Up 3	Homeless	White	58	12	10	5	37	9	6	1	7	7	353	4	-1	14	8	0	0	2	0
6943	Follow-Up 4	Homeless	White	58	12	10	13	38	8	6	1	2	6	437	4	7	15	7	0	0	-3	-1
6944	Pre-COVID	Homeless	Black	NA	NA	18	18	46	6	5	4	1	7	0	0	0	0	0	0	0	0	0
6944	Initial	Homeless	Black	58	16	19	18	48	12	5	3	4	7	114	1	0	2	6	0	-1	3	0
6944	Follow-Up 1	Homeless	Black	58	16	13	14	47	14	4	4	1	7	184	-5	-4	1	8	-1	0	0	0
6944	Follow-Up 2	Homeless	Black	58	16	13	11	47	11	5	5	1	6	221	-5	-7	1	5	0	1	0	-1
6944	Follow-Up 3	Homeless	Black	58	16	23	18	42	2	6	5	1	6	344	5	0	-4	-4	1	1	0	-1
6944	Follow-Up 4	Homeless	Black	58	16	17	14	53	0	4	5	1	6	442	-1	-4	7	-6	-1	1	0	-1
6945	Pre-COVID	Homeless	White	NA	NA	20	20	23	8	7	6	1	7	0	0	0	0	0	0	0	0	0
6945	Initial	Homeless	White	58	12	20	19	27	18	5	6	1	7	116	0	-1	4	10	-2	0	0	0
6945	Follow-Up 1	Homeless	White	58	12	14	16	14	16	6	1	1	7	157	-6	-4	-9	8	-1	-5	0	0
6945	Follow-Up 2	Homeless	White	58	12	9	21	23	20	6	1	1	7	246	-11	1	0	12	-1	-5	0	0
6945	Follow-Up 3	Homeless	White	58	12	15	19	26	15	6	5	1	7	316	-5	-1	3	7	-1	-1	0	0
6945	Follow-Up 4	Homeless	White	58	12	14	17	32	13	7	6	1	7	422	-6	-3	9	5	0	0	0	0
6946	Pre-COVID	Homeless	Black	NA	NA	7	5	38	0	5	4	2	5	0	0	0	0	0	0	0	0	0
6946	Initial	Homeless	Black	61	14	13	12	39	7	1	7	2	4	114	6	7	1	7	-4	3	0	-1
6946	Follow-Up 1	Homeless	Black	61	14	6	1	13	3	2	7	2	4	163	-1	-4	-25	3	-3	3	0	-1
6946	Follow-Up 2	Homeless	Black	61	14	11	6	50	3	7	1	1	7	232	4	1	12	3	2	-3	-1	2
6946	Follow-Up 3	Homeless	Black	61	14	9	1	26	6	7	6	1	7	316	2	-4	-12	6	2	2	-1	2
6946	Follow-Up 4	Homeless	Black	61	14	3	0	10	0	7	7	NA	7	414	-4	-5	-28	0	2	3	NA	2
6948	Pre-COVID	Homeless	White	NA	NA	0	2	10	0	2	2	1	2	0	0	0	0	0	0	0	0	0
6948	Initial	Homeless	White	42	12	11	6	24	0	2	2	1	3	115	11	4	14	0	0	0	0	1
6948	Follow-Up 1	Homeless	White	42	12	3	3	18	0	5	6	3	5	170	3	1	8	0	3	4	2	3
6948	Follow-Up 2	Homeless	White	42	12	NA	NA	NA	NA	NA	NA	NA	NA	NA	NA	NA	NA	NA	NA	NA	NA	NA
6948	Follow-Up 3	Homeless	White	42	12	2	3	20	0	3	4	1	5	359	2	1	10	0	1	2	0	3
6948	Follow-Up 4	Homeless	White	42	12	10	4	25	0	4	4	1	5	463	10	2	15	0	2	2	0	3
6950	Pre-COVID	Homeless	Black	NA	NA	19	13	51	6	NA	NA	NA	NA	0	0	0	0	0	NA	NA	NA	NA
6950	Initial	Homeless	Black	48	14	19	13	51	11	NA	NA	NA	NA	115	0	0	0	5	NA	NA	NA	NA
6951	Pre-COVID	Homeless	White	NA	NA	5	5	9	1	7	6	1	5	0	0	0	0	0	0	0	0	0
6951	Initial	Homeless	White	51	14	13	14	9	2	7	6	1	5	129	8	9	0	1	0	0	0	0
6951	Follow-Up 1	Homeless	White	51	14	11	9	4	2	5	4	1	4	156	6	4	-5	1	-2	-2	0	-1
6951	Follow-Up 2	Homeless	White	51	14	10	7	16	2	5	5	1	4	256	5	2	7	1	-2	-1	0	-1
6951	Follow-Up 3	Homeless	White	51	14	13	14	15	3	5	5	1	4	339	8	9	6	2	-2	-1	0	-1
6951	Follow-Up 4	Homeless	White	51	14	8	9	0	9	5	5	1	4	449	3	4	-9	8	-2	-1	0	-1
6952	Pre-COVID	Homeless	White	NA	NA	14	13	29	0	7	6	3	7	0	0	0	0	0	0	0	0	0
6952	Initial	Homeless	White	41	12	14	13	29	13	7	6	3	7	121	0	0	0	13	0	0	0	0
6952	Follow-Up 1	Homeless	White	41	12	18	8	22	11	7	6	3	7	206	4	-5	-7	11	0	0	0	0
6952	Follow-Up 2	Homeless	White	41	12	15	12	19	10	7	7	7	7	232	1	-1	-10	10	0	1	4	0
6952	Follow-Up 3	Homeless	White	41	12	5	5	0	3	7	7	7	7	317	-9	-8	-29	3	0	1	4	0
6953	Pre-COVID	Homeless	White	NA	NA	9	16	37	12	2	2	NA	2	0	0	0	0	0	0	0	NA	0
6953	Initial	Homeless	White	63	14	19	19	44	13	2	2	NA	2	142	10	3	7	1	0	0	NA	0
6953	Follow-Up 1	Homeless	White	63	14	15	13	48	12	2	2	1	2	171	6	-3	11	0	0	0	NA	0
6953	Follow-Up 2	Homeless	White	63	14	12	12	36	14	3	2	6	2	254	3	-4	-1	2	1	0	NA	0
6953	Follow-Up 3	Homeless	White	63	14	11	10	48	6	2	2	1	2	345	2	-6	11	-6	0	0	NA	0
6954	Pre-COVID	Homeless	Black	NA	NA	9	6	16	10	7	5	6	7	0	0	0	0	0	0	0	0	0
6954	Initial	Homeless	Black	35	14	20	21	52	16	7	5	3	7	143	11	15	36	6	0	0	-3	0
6954	Follow-Up 2	Homeless	Black	35	14	NA	NA	NA	NA	NA	NA	NA	NA	NA	NA	NA	NA	NA	NA	NA	NA	NA
6955	Pre-COVID	Homeless	Black	NA	NA	3	2	19	1	2	1	7	7	0	0	0	0	0	0	0	0	0
6955	Initial	Homeless	Black	56	12	10	13	19	16	2	1	1	7	120	7	11	0	15	0	0	-6	0
6955	Follow-Up 1	Homeless	Black	56	12	3	0	6	12	2	3	1	7	164	0	-2	-13	11	0	2	-6	0
6955	Follow-Up 3	Homeless	Black	56	12	15	5	0	12	5	3	3	7	329	12	3	-19	11	3	2	-4	0
6955	Follow-Up 4	Homeless	Black	56	12	0	0	0	8	6	3	3	7	469	-3	-2	-19	7	4	2	-4	0
6956	Pre-COVID	Homeless	NA	NA	NA	3	NA	NA	NA	NA	NA	NA	NA	0	0	NA	NA	NA	NA	NA	NA	NA
6956	Initial	Homeless	NA	59	14	3	NA	NA	NA	NA	NA	NA	NA	NA	0	NA	NA	NA	NA	NA	NA	NA
6956	Follow-Up 4	Homeless	NA	59	14	NA	NA	NA	NA	NA	NA	NA	NA	NA	NA	NA	NA	NA	NA	NA	NA	NA
6959	Pre-COVID	Homeless	White	NA	NA	0	5	30	10	6	2	1	7	0	0	0	0	0	0	0	0	0
6959	Initial	Homeless	White	68	12	0	9	43	9	6	2	1	7	114	0	4	13	-1	0	0	0	0
6959	Follow-Up 1	Homeless	White	68	12	4	4	39	6	5	4	1	7	178	4	-1	9	-4	-1	2	0	0
6959	Follow-Up 2	Homeless	White	68	12	7	7	27	3	5	5	1	7	233	7	2	-3	-7	-1	3	0	0
6959	Follow-Up 3	Homeless	White	68	12	3	8	24	2	6	5	1	7	324	3	3	-6	-8	0	3	0	0
6959	Follow-Up 4	Homeless	White	68	12	5	6	34	4	5	5	1	5	429	5	1	4	-6	-1	3	0	-2
6960	Pre-COVID	Homeless	Black	NA	NA	5	4	42	4	7	6	2	5	0	0	0	0	0	0	0	0	0
6960	Initial	Homeless	Black	63	14	9	4	48	6	7	6	2	5	116	4	0	6	2	0	0	0	0
6960	Follow-Up 1	Homeless	Black	63	14	6	4	39	8	7	5	2	6	184	1	0	-3	4	0	-1	0	1
6960	Follow-Up 2	Homeless	Black	63	14	4	3	28	7	7	6	2	6	247	-1	-1	-14	3	0	0	0	1
6960	Follow-Up 3	Homeless	Black	63	14	1	1	13	6	7	5	2	6	340	-4	-3	-29	2	0	-1	0	1
6960	Follow-Up 4	Homeless	Black	63	14	3	4	12	2	7	5	1	6	422	-2	0	-30	-2	0	-1	-1	1
6961	Pre-COVID	Homeless	White	NA	NA	1	6	15	0	4	5	1	4	0	0	0	0	0	0	0	0	0
6961	Initial	Homeless	White	52	14	3	6	15	0	2	4	1	4	117	2	0	0	0	-2	-1	0	0
6961	Follow-Up 1	Homeless	White	52	14	0	2	6	0	3	4	2	5	171	-1	-4	-9	0	-1	-1	1	1
6961	Follow-Up 2	Homeless	White	52	14	0	0	21	1	4	4	3	5	241	-1	-6	6	1	0	-1	2	1
6961	Follow-Up 3	Homeless	White	52	14	5	3	1	1	4	5	4	5	346	4	-3	-14	1	0	0	3	1
6961	Follow-Up 4	Homeless	White	52	14	4	7	7	0	5	6	6	5	479	3	1	-8	0	1	1	5	1
6962	Pre-COVID	Homeless	White	NA	NA	7	4	23	6	5	6	1	7	0	0	0	0	0	0	0	0	0
6962	Initial	Homeless	White	61	11	7	7	21	10	5	6	1	7	115	0	3	-2	4	0	0	0	0
6962	Follow-Up 1	Homeless	White	61	11	1	0	25	6	3	5	1	7	162	-6	-4	2	0	-2	-1	0	0
6962	Follow-Up 2	Homeless	White	61	11	11	10	38	6	6	5	1	7	227	4	6	15	0	1	-1	0	0
6962	Follow-Up 3	Homeless	White	61	11	3	0	21	5	6	6	1	7	347	-4	-4	-2	-1	1	0	0	0
6962	Follow-Up 4	Homeless	White	61	11	6	5	28	1	7	7	1	6	442	-1	1	5	-5	2	1	0	-1
6963	Pre-COVID	Homeless	Black	NA	NA	2	5	16	3	4	6	6	7	0	0	0	0	0	0	0	0	0
6963	Initial	Homeless	Black	64	14	6	5	16	6	3	7	6	7	117	4	0	0	3	-1	1	0	0
6963	Follow-Up 1	Homeless	Black	64	14	11	0	23	8	3	7	1	7	178	9	-5	7	5	-1	1	-5	0
6963	Follow-Up 2	Homeless	Black	64	14	5	2	38	7	4	6	1	7	235	3	-3	22	4	0	0	-5	0
6963	Follow-Up 4	Homeless	Black	64	14	4	2	44	7	3	5	1	6	432	2	-3	28	4	-1	-1	-5	-1
6964	Pre-COVID	Homeless	Black	NA	NA	6	13	15	5	5	6	1	5	0	0	0	0	0	0	0	0	0
6964	Initial	Homeless	Black	64	11	8	13	15	10	5	6	1	4	177	2	0	0	5	0	0	0	-1
6964	Follow-Up 1	Homeless	Black	64	11	7	7	10	8	5	6	1	5	205	1	-6	-5	3	0	0	0	0
6964	Follow-Up 2	Homeless	Black	64	11	12	8	9	8	6	6	1	6	253	6	-5	-6	3	1	0	0	1
6965	Pre-COVID	Homeless	White	NA	NA	9	18	45	3	7	6	NA	6	0	0	0	0	0	0	0	NA	0
6965	Initial	Homeless	White	60	13	14	11	36	7	7	6	NA	6	117	5	-7	-9	4	0	0	NA	0
6965	Follow-Up 1	Homeless	White	60	13	4	4	14	5	7	6	6	6	180	-5	-14	-31	2	0	0	NA	0
6965	Follow-Up 2	Homeless	White	60	13	3	1	7	4	7	6	2	6	235	-6	-17	-38	1	0	0	NA	0
6966	Pre-COVID	Homeless	NA	NA	NA	8	7	23	6	2	6	1	6	0	0	0	0	0	0	0	0	0
6966	Initial	Homeless	NA	61	12	7	7	23	9	2	6	1	3	120	-1	0	0	3	0	0	0	-3
6966	Follow-Up 1	Homeless	NA	61	12	9	6	30	10	1	6	1	5	156	1	-1	7	4	-1	0	0	-1
6966	Follow-Up 2	Homeless	NA	61	12	10	4	29	7	2	6	2	5	232	2	-3	6	1	0	0	1	-1
6966	Follow-Up 3	Homeless	NA	61	12	11	5	38	9	3	6	1	6	316	3	-2	15	3	1	0	0	0
6966	Follow-Up 4	Homeless	NA	61	12	6	1	10	4	3	6	1	4	429	-2	-6	-13	-2	1	0	0	-2
6967	Pre-COVID	Homeless	White	NA	NA	11	12	48	0	4	5	1	3	0	0	0	0	0	0	0	0	0
6967	Initial	Homeless	White	53	14	21	18	53	3	3	5	1	3	121	10	6	5	3	-1	0	0	0
6967	Follow-Up 1	Homeless	White	53	14	21	18	31	0	3	5	1	4	166	10	6	-17	0	-1	0	0	1
6967	Follow-Up 2	Homeless	White	53	14	19	18	56	2	1	4	1	5	246	8	6	8	2	-3	-1	0	2
6967	Follow-Up 3	Homeless	White	53	14	25	20	55	6	1	4	1	3	330	14	8	7	6	-3	-1	0	0
6967	Follow-Up 4	Homeless	White	53	14	19	16	47	0	2	3	1	4	436	8	4	-1	0	-2	-2	0	1
6968	Pre-COVID	Homeless	Black	NA	NA	8	9	31	1	7	6	7	7	0	0	0	0	0	0	0	0	0
6968	Initial	Homeless	Black	52	14	10	9	41	4	7	6	7	7	120	2	0	10	3	0	0	0	0
6968	Follow-Up 1	Homeless	Black	52	14	4	4	24	5	7	7	7	7	166	-4	-5	-7	4	0	1	0	0
6968	Follow-Up 2	Homeless	Black	52	14	7	9	28	2	7	7	7	7	241	-1	0	-3	1	0	1	0	0
6968	Follow-Up 4	Homeless	Black	52	14	14	9	30	2	7	6	7	7	471	6	0	-1	1	0	0	0	0
6969	Pre-COVID	Homeless	White	NA	NA	NA	6	NA	NA	NA	NA	NA	NA	0	NA	0	NA	NA	NA	NA	NA	NA
6969	Initial	Homeless	White	70	11	NA	6	NA	NA	NA	NA	NA	NA	NA	NA	0	NA	NA	NA	NA	NA	NA
6971	Pre-COVID	Homeless	Black	NA	NA	27	16	44	9	4	6	2	6	0	0	0	0	0	0	0	0	0
6971	Initial	Homeless	Black	33	14	26	17	42	14	4	6	6	6	127	-1	1	-2	5	0	0	4	0
6971	Follow-Up 1	Homeless	Black	33	14	16	13	51	13	6	6	6	6	180	-11	-3	7	4	2	0	4	0
6971	Follow-Up 2	Homeless	Black	33	14	12	10	41	9	6	5	7	6	233	-15	-6	-3	0	2	-1	5	0
6971	Follow-Up 3	Homeless	Black	33	14	10	8	43	12	6	5	7	6	327	-17	-8	-1	3	2	-1	5	0
6971	Follow-Up 4	Homeless	Black	33	14	13	15	48	16	5	6	7	6	443	-14	-1	4	7	1	0	5	0
6972	Pre-COVID	Homeless	Black	NA	NA	8	9	32	0	3	6	1	6	0	0	0	0	0	0	0	0	0
6972	Initial	Homeless	Black	46	14	13	16	46	1	3	6	1	6	116	5	7	14	1	0	0	0	0
6972	Follow-Up 1	Homeless	Black	46	14	15	18	38	5	3	5	2	7	177	7	9	6	5	0	-1	1	1
6972	Follow-Up 2	Homeless	Black	46	14	16	17	44	0	4	4	2	7	240	8	8	12	0	1	-2	1	1
6972	Follow-Up 3	Homeless	Black	46	14	16	18	44	0	6	6	2	6	327	8	9	12	0	3	0	1	0
6972	Follow-Up 4	Homeless	Black	46	14	9	14	48	0	6	6	2	7	438	1	5	16	0	3	0	1	1
6973	Pre-COVID	Homeless	Black	NA	NA	1	1	22	1	7	7	1	5	0	0	0	0	0	0	0	0	0
6973	Initial	Homeless	Black	66	12	2	1	23	4	7	7	1	5	117	1	0	1	3	0	0	0	0
6973	Follow-Up 1	Homeless	Black	66	12	7	5	23	11	6	7	4	5	177	6	4	1	10	-1	0	3	0
6973	Follow-Up 2	Homeless	Black	66	12	9	7	26	7	6	6	1	6	228	8	6	4	6	-1	-1	0	1
6973	Follow-Up 3	Homeless	Black	66	12	0	1	11	7	6	6	1	6	318	-1	0	-11	6	-1	-1	0	1
6973	Follow-Up 4	Homeless	Black	66	12	4	3	13	3	7	7	1	7	428	3	2	-9	2	0	0	0	2
6974	Pre-COVID	Homeless	Black	NA	NA	2	4	24	7	7	6	6	6	0	0	0	0	0	0	0	0	0
6974	Initial	Homeless	Black	43	16	13	14	41	15	7	6	1	6	130	11	10	17	8	0	0	-5	0
6974	Follow-Up 1	Homeless	Black	43	16	10	11	30	6	6	5	4	6	176	8	7	6	-1	-1	-1	-2	0
6974	Follow-Up 2	Homeless	Black	43	16	7	8	33	9	6	6	4	6	228	5	4	9	2	-1	0	-2	0
6974	Follow-Up 3	Homeless	Black	43	16	11	10	45	11	5	5	1	6	313	9	6	21	4	-2	-1	-5	0
6975	Pre-COVID	Homeless	Black	NA	NA	8	6	14	10	7	7	1	7	0	0	0	0	0	0	0	0	0
6975	Initial	Homeless	Black	33	14	6	2	14	12	6	7	1	7	123	-2	-4	0	2	-1	0	0	0
6975	Follow-Up 1	Homeless	Black	33	14	7	4	14	11	5	7	1	7	192	-1	-2	0	1	-2	0	0	0
6976	Pre-COVID	Homeless	Black	NA	NA	12	19	48	5	5	5	5	5	0	0	0	0	0	0	0	0	0
6976	Initial	Homeless	Black	32	14	5	1	22	9	6	7	4	5	123	-7	-18	-26	4	1	2	-1	0
6976	Follow-Up 1	Homeless	Black	32	14	11	5	6	8	7	6	2	5	163	-1	-14	-42	3	2	1	-3	0
6976	Follow-Up 2	Homeless	Black	32	14	3	1	19	4	5	6	NA	7	226	-9	-18	-29	-1	0	1	NA	2
6976	Follow-Up 3	Homeless	Black	32	14	7	3	21	6	6	6	1	5	317	-5	-16	-27	1	1	1	-4	0
6976	Follow-Up 4	Homeless	Black	32	14	4	2	22	6	6	7	1	6	421	-8	-17	-26	1	1	2	-4	1
6977	Pre-COVID	Homeless	Black	NA	NA	5	9	28	7	4	7	1	4	0	0	0	0	0	0	0	0	0
6977	Initial	Homeless	Black	69	14	15	20	50	16	4	7	1	5	121	10	11	22	9	0	0	0	1
6977	Follow-Up 1	Homeless	Black	69	14	8	17	14	12	4	6	7	7	179	3	8	-14	5	0	-1	6	3
6977	Follow-Up 2	Homeless	Black	69	14	20	18	44	16	3	5	7	5	254	15	9	16	9	-1	-2	6	1
6977	Follow-Up 3	Homeless	Black	69	14	14	14	41	11	NA	NA	NA	NA	345	9	5	13	4	NA	NA	NA	NA
6977	Follow-Up 4	Homeless	Black	69	14	11	16	23	2	3	4	7	5	453	6	7	-5	-5	-1	-3	6	1
6978	Pre-COVID	Homeless	White	NA	NA	3	1	19	2	5	4	NA	6	0	0	0	0	0	0	0	NA	0
6978	Initial	Homeless	White	67	13	3	1	19	5	3	5	NA	6	122	0	0	0	3	-2	1	NA	0
6978	Follow-Up 1	Homeless	Black	67	13	0	0	30	10	3	5	1	7	157	-3	-1	11	8	-2	1	NA	1
6978	Follow-Up 2	Homeless	Black	67	13	3	1	30	4	3	5	1	7	222	0	0	11	2	-2	1	NA	1
6978	Follow-Up 3	Homeless	Black	67	13	0	0	19	4	3	6	1	7	332	-3	-1	0	2	-2	2	NA	1
6979	Pre-COVID	Homeless	other	NA	NA	3	0	3	3	4	6	3	7	0	0	0	0	0	0	0	0	0
6979	Initial	Homeless	other	55	16	0	0	3	3	4	6	4	7	123	-3	0	0	0	0	0	1	0
6979	Follow-Up 1	Homeless	other	55	16	3	2	0	10	4	7	4	7	200	0	2	-3	7	0	1	1	0
6979	Follow-Up 2	Homeless	other	55	16	0	6	8	6	4	7	6	7	240	-3	6	5	3	0	1	3	0
6979	Follow-Up 3	Homeless	other	55	16	7	0	18	0	4	6	4	7	333	4	0	15	-3	0	0	1	0
6979	Follow-Up 4	Homeless	other	55	16	0	0	2	0	4	6	4	6	435	-3	0	-1	-3	0	0	1	-1
6980	Pre-COVID	Homeless	other	NA	NA	25	16	31	4	4	4	1	3	0	0	0	0	0	0	0	0	0
6980	Initial	Homeless	other	57	13	1	1	28	4	4	4	1	7	148	-24	-15	-3	0	0	0	0	4
6980	Follow-Up 1	Homeless	other	57	13	5	0	3	5	4	4	1	7	205	-20	-16	-28	1	0	0	0	4
6980	Follow-Up 2	Homeless	other	57	13	13	7	4	6	5	5	1	7	254	-12	-9	-27	2	1	1	0	4
6980	Follow-Up 3	Homeless	other	57	13	5	1	10	4	5	5	1	7	332	-20	-15	-21	0	1	1	0	4
6981	Pre-COVID	Homeless	other	NA	NA	2	5	30	8	6	6	NA	4	0	0	0	0	0	0	0	NA	0
6981	Initial	Homeless	other	67	12	8	5	30	8	6	6	NA	4	121	6	0	0	0	0	0	NA	0
6981	Follow-Up 1	Homeless	other	67	12	7	5	32	9	7	6	NA	4	172	5	0	2	1	1	0	NA	0
6981	Follow-Up 2	Homeless	other	67	12	10	7	54	8	5	4	1	5	250	8	2	24	0	-1	-2	NA	1
6982	Pre-COVID	Homeless	Black	NA	NA	2	0	19	0	2	7	4	5	0	0	0	0	0	0	0	0	0
6982	Initial	Homeless	Black	66	13	2	0	19	1	2	7	4	5	122	0	0	0	1	0	0	0	0
6982	Follow-Up 1	Homeless	Black	66	13	0	0	9	3	2	7	4	7	170	-2	0	-10	3	0	0	0	2
6982	Follow-Up 2	Homeless	Black	66	13	0	0	16	0	2	6	4	7	225	-2	0	-3	0	0	-1	0	2
6982	Follow-Up 3	Homeless	Black	66	13	0	0	6	1	2	7	4	7	330	-2	0	-13	1	0	0	0	2
6982	Follow-Up 4	Homeless	Black	66	13	0	0	7	0	2	7	4	7	438	-2	0	-12	0	0	0	0	2
6983	Pre-COVID	Homeless	Black	NA	NA	9	2	31	5	6	6	7	7	0	0	0	0	0	0	0	0	0
6983	Initial	Homeless	Black	43	14	18	10	31	13	6	6	7	7	128	9	8	0	8	0	0	0	0
6983	Follow-Up 1	Homeless	Black	43	14	10	8	26	10	5	7	7	7	186	1	6	-5	5	-1	1	0	0
6983	Follow-Up 2	Homeless	Black	43	14	12	7	14	7	5	7	7	6	234	3	5	-17	2	-1	1	0	-1
6983	Follow-Up 3	Homeless	Black	43	14	7	7	25	5	6	7	7	6	339	-2	5	-6	0	0	1	0	-1
6983	Follow-Up 4	Homeless	Black	43	14	10	7	16	6	6	7	7	7	429	1	5	-15	1	0	1	0	0
6984	Pre-COVID	Homeless	Black	NA	NA	5	2	25	4	5	1	7	6	0	0	0	0	0	0	0	0	0
6984	Initial	Homeless	Black	30	14	5	8	24	8	5	1	7	6	131	0	6	-1	4	0	0	0	0
6984	Follow-Up 1	Homeless	Black	30	14	3	9	26	6	NA	NA	NA	NA	179	-2	7	1	2	NA	NA	NA	NA
6985	Pre-COVID	Homeless	Black	NA	NA	0	1	6	12	NA	NA	NA	NA	0	0	0	0	0	NA	NA	NA	NA
6985	Initial	Homeless	Black	61	14	1	3	6	12	NA	NA	NA	NA	173	1	2	0	0	NA	NA	NA	NA
6990	Pre-COVID	Homeless	Black	NA	NA	0	2	10	6	NA	NA	NA	NA	0	0	0	0	0	NA	NA	NA	NA
6990	Initial	Homeless	Black	31	14	7	5	10	7	NA	NA	NA	NA	138	7	3	0	1	NA	NA	NA	NA
6991	Pre-COVID	Homeless	White	NA	NA	2	0	6	0	7	3	5	6	0	0	0	0	0	0	0	0	0
6991	Initial	Homeless	White	35	14	6	3	10	7	7	7	5	6	136	4	3	4	7	0	4	0	0
6991	Follow-Up 1	Homeless	White	35	14	4	6	9	3	7	7	6	7	178	2	6	3	3	0	4	1	1
6991	Follow-Up 2	Homeless	White	35	14	2	4	0	0	7	7	7	7	253	0	4	-6	0	0	4	2	1
6991	Follow-Up 3	Homeless	White	35	14	2	3	5	7	7	7	7	7	340	0	3	-1	7	0	4	2	1
6991	Follow-Up 4	Homeless	White	35	14	7	5	4	1	6	7	7	6	429	5	5	-2	1	-1	4	2	0
6992	Pre-COVID	Homeless	pacisl	NA	NA	3	4	4	1	3	5	1	3	0	0	0	0	0	0	0	0	0
6992	Initial	Homeless	pacisl	39	14	1	0	5	1	3	4	1	4	142	-2	-4	1	0	0	-1	0	1
6992	Follow-Up 1	Homeless	pacisl	39	14	3	2	8	10	3	5	2	7	171	0	-2	4	9	0	0	1	4
6992	Follow-Up 2	Homeless	pacisl	39	14	9	7	9	14	6	6	4	6	253	6	3	5	13	3	1	3	3
6992	Follow-Up 3	Homeless	pacisl	39	14	1	3	4	5	6	6	2	7	338	-2	-1	0	4	3	1	1	4
6992	Follow-Up 4	Homeless	pacisl	39	14	6	8	6	0	4	5	2	7	442	3	4	2	-1	1	0	1	4
6993	Pre-COVID	Homeless	other	NA	NA	2	2	3	7	6	5	1	7	0	0	0	0	0	0	0	0	0
6993	Initial	Homeless	other	44	12	2	2	3	7	6	5	1	7	136	0	0	0	0	0	0	0	0
6993	Follow-Up 1	Homeless	other	44	12	4	3	13	4	6	6	1	4	169	2	1	10	-3	0	1	0	-3
6993	Follow-Up 2	Homeless	other	44	12	5	1	20	3	3	6	1	7	228	3	-1	17	-4	-3	1	0	0
6993	Follow-Up 3	Homeless	other	44	12	1	2	6	6	7	7	1	7	360	-1	0	3	-1	1	2	0	0
6993	Follow-Up 4	Homeless	other	44	12	4	2	4	4	7	6	1	7	485	2	0	1	-3	1	1	0	0
6994	Pre-COVID	Homeless	other	NA	NA	10	7	6	10	7	7	7	7	0	0	0	0	0	0	0	0	0
6994	Initial	Homeless	other	32	16	13	7	9	17	7	7	7	7	138	3	0	3	7	0	0	0	0
6994	Follow-Up 1	Homeless	other	32	16	6	9	14	8	7	7	7	7	179	-4	2	8	-2	0	0	0	0
6994	Follow-Up 3	Homeless	other	32	16	15	9	30	4	7	7	7	7	325	5	2	24	-6	0	0	0	0
6994	Follow-Up 4	Homeless	other	32	16	6	4	34	4	6	7	7	7	430	-4	-3	28	-6	-1	0	0	0
6995	Pre-COVID	Homeless	White	NA	NA	9	10	2	11	5	6	6	6	0	0	0	0	0	0	0	0	0
6995	Initial	Homeless	White	47	14	8	8	2	14	5	6	6	6	142	-1	-2	0	3	0	0	0	0
6995	Follow-Up 1	Homeless	White	47	14	5	2	18	3	6	2	NA	6	177	-4	-8	16	-8	1	-4	NA	0
6995	Follow-Up 2	Homeless	White	47	14	4	5	17	5	6	2	NA	6	233	-5	-5	15	-6	1	-4	NA	0
6995	Follow-Up 3	Homeless	White	47	14	7	8	36	10	6	5	NA	6	359	-2	-2	34	-1	1	-1	NA	0
6995	Follow-Up 4	Homeless	White	47	14	5	2	16	8	6	5	NA	7	460	-4	-8	14	-3	1	-1	NA	1
6996	Pre-COVID	Homeless	White	NA	NA	4	3	16	5	6	6	7	6	0	0	0	0	0	0	0	0	0
6996	Initial	Homeless	White	60	13	4	3	16	6	6	6	7	6	141	0	0	0	1	0	0	0	0
6996	Follow-Up 1	Homeless	White	60	13	5	6	22	8	6	6	7	7	176	1	3	6	3	0	0	0	1
6996	Follow-Up 2	Homeless	White	60	13	4	2	19	8	6	6	7	7	240	0	-1	3	3	0	0	0	1
6996	Follow-Up 3	Homeless	White	60	13	5	6	22	5	7	7	7	7	330	1	3	6	0	1	1	0	1
6996	Follow-Up 4	Homeless	White	60	13	5	4	18	5	7	7	7	7	442	1	1	2	0	1	1	0	1
6997	Pre-COVID	Homeless	White	NA	NA	1	8	3	0	2	6	1	6	0	0	0	0	0	0	0	0	0
6997	Initial	Homeless	White	49	13	1	8	3	1	2	6	3	6	158	0	0	0	1	0	0	2	0
6997	Follow-Up 1	Homeless	White	49	13	1	4	0	6	2	7	3	5	197	0	-4	-3	6	0	1	2	-1
6997	Follow-Up 2	Homeless	White	49	13	3	7	0	1	3	6	1	7	254	2	-1	-3	1	1	0	0	1
6997	Follow-Up 3	Homeless	White	49	13	1	5	0	4	1	7	1	6	360	0	-3	-3	4	-1	1	0	0
7000	Pre-COVID	Homeless	Black	NA	NA	6	2	24	1	5	5	2	7	0	0	0	0	0	0	0	0	0
7000	Initial	Homeless	Black	45	18	6	4	22	7	6	6	2	6	144	0	2	-2	6	1	1	0	-1
7000	Follow-Up 1	Homeless	Black	45	18	9	2	10	4	6	6	2	7	207	3	0	-14	3	1	1	0	0
7000	Follow-Up 2	Homeless	Black	45	18	8	5	15	6	NA	NA	NA	NA	264	2	3	-9	5	NA	NA	NA	NA
7000	Follow-Up 3	Homeless	Black	45	18	2	1	0	1	6	5	1	6	369	-4	-1	-24	0	1	0	-1	-1
7000	Follow-Up 4	Homeless	Black	45	18	1	1	3	2	7	7	4	6	445	-5	-1	-21	1	2	2	2	-1
7001	Pre-COVID	Homeless	Black	NA	NA	2	0	7	0	7	7	1	6	0	0	0	0	0	0	0	0	0
7001	Initial	Homeless	Black	62	14	14	17	29	18	7	7	1	6	136	12	17	22	18	0	0	0	0
7001	Follow-Up 1	Homeless	Black	62	14	6	13	47	11	7	6	1	6	170	4	13	40	11	0	-1	0	0
7001	Follow-Up 2	Homeless	Black	62	14	7	10	25	13	7	6	4	7	239	5	10	18	13	0	-1	3	1
7001	Follow-Up 3	Homeless	Black	62	14	13	13	36	9	5	6	4	7	330	11	13	29	9	-2	-1	3	1
7001	Follow-Up 4	Homeless	Black	62	14	11	13	35	8	5	6	4	7	437	9	13	28	8	-2	-1	3	1
7002	Pre-COVID	Homeless	Black	NA	NA	5	3	12	3	6	7	7	7	0	0	0	0	0	0	0	0	0
7002	Initial	Homeless	Black	28	14	19	12	27	10	6	7	7	7	136	14	9	15	7	0	0	0	0
7002	Follow-Up 1	Homeless	Black	28	14	13	4	4	3	7	7	7	7	184	8	1	-8	0	1	0	0	0
7002	Follow-Up 2	Homeless	Black	28	14	9	5	44	0	6	6	7	7	250	4	2	32	-3	0	-1	0	0
7002	Follow-Up 3	Homeless	Black	28	14	4	3	12	0	7	7	7	7	317	-1	0	0	-3	1	0	0	0
7005	Pre-COVID	Homeless	White	NA	NA	7	7	1	1	7	5	2	6	0	0	0	0	0	0	0	0	0
7005	Initial	Homeless	White	44	14	11	14	6	9	6	5	3	6	143	4	7	5	8	-1	0	1	0
7005	Follow-Up 2	Homeless	White	44	14	6	8	5	6	6	6	7	7	253	-1	1	4	5	-1	1	5	1
7005	Follow-Up 3	Homeless	White	44	14	7	5	8	6	7	6	2	7	331	0	-2	7	5	0	1	0	1
7005	Follow-Up 4	Homeless	White	44	14	4	8	7	5	7	6	2	7	446	-3	1	6	4	0	1	0	1
7006	Pre-COVID	Homeless	White	NA	NA	8	7	39	2	5	5	1	7	0	0	0	0	0	0	0	0	0
7006	Initial	Homeless	White	39	14	14	11	34	5	5	5	3	7	145	6	4	-5	3	0	0	2	0
7006	Follow-Up 1	Homeless	White	39	14	11	11	48	3	4	5	4	7	211	3	4	9	1	-1	0	3	0
7006	Follow-Up 2	Homeless	White	39	14	13	7	34	6	7	4	5	7	243	5	0	-5	4	2	-1	4	0
7010	Pre-COVID	Homeless	Black	NA	NA	1	2	0	12	5	7	1	4	0	0	0	0	0	0	0	0	0
7010	Initial	Homeless	Black	66	12	1	2	0	12	5	7	1	4	155	0	0	0	0	0	0	0	0
7010	Follow-Up 1	Homeless	Black	66	12	1	0	0	3	6	7	NA	6	191	0	-2	0	-9	1	0	NA	2
7010	Follow-Up 2	Homeless	Black	66	12	2	1	0	2	6	7	NA	5	235	1	-1	0	-10	1	0	NA	1
7010	Follow-Up 3	Homeless	Black	66	12	5	5	0	7	6	7	NA	5	318	4	3	0	-5	1	0	NA	1
7010	Follow-Up 4	Homeless	Black	66	12	1	3	2	0	5	7	NA	5	417	0	1	2	-12	0	0	NA	1
7011	Pre-COVID	Homeless	White	NA	NA	4	4	28	2	6	5	1	4	0	0	0	0	0	0	0	0	0
7011	Initial	Homeless	White	63	12	4	5	28	6	6	5	1	7	145	0	1	0	4	0	0	0	3
7011	Follow-Up 1	Homeless	White	63	12	3	3	34	7	6	6	1	7	169	-1	-1	6	5	0	1	0	3
7011	Follow-Up 2	Homeless	White	63	12	2	3	32	3	6	6	1	7	227	-2	-1	4	1	0	1	0	3
7011	Follow-Up 3	Homeless	White	63	12	4	1	25	4	7	7	1	7	340	0	-3	-3	2	1	2	0	3
7011	Follow-Up 4	Homeless	White	63	12	2	1	15	8	7	7	1	7	428	-2	-3	-13	6	1	2	0	3
7012	Pre-COVID	Homeless	White	NA	NA	8	6	28	0	5	6	1	4	0	0	0	0	0	0	0	0	0
7012	Initial	Homeless	White	64	14	13	15	34	1	5	6	1	6	152	5	9	6	1	0	0	0	2
7012	Follow-Up 1	Homeless	White	64	14	11	13	25	3	6	7	1	6	191	3	7	-3	3	1	1	0	2
7012	Follow-Up 2	Homeless	White	64	14	15	10	21	1	4	7	1	6	262	7	4	-7	1	-1	1	0	2
7012	Follow-Up 3	Homeless	White	64	14	13	10	30	2	6	7	1	3	347	5	4	2	2	1	1	0	-1
7012	Follow-Up 4	Homeless	White	64	14	12	11	23	0	7	7	1	3	451	4	5	-5	0	2	1	0	-1
7875	Pre-COVID	Control	White	NA	NA	2	1	9	6	7	6	7	7	0	0	0	0	0	0	0	0	0
7875	Initial	Control	White	43	16	5	11	38	11	5	6	7	7	78	3	10	29	5	-2	0	0	0
7875	Follow-Up 1	Control	White	43	16	4	4	22	0	6	6	7	7	162	2	3	13	-6	-1	0	0	0
7875	Follow-Up 2	Control	White	43	16	6	7	27	0	6	6	7	7	242	4	6	18	-6	-1	0	0	0
7875	Follow-Up 3	Control	White	43	16	1	2	29	3	6	6	7	7	346	-1	1	20	-3	-1	0	0	0
7875	Follow-Up 4	Control	White	43	16	2	2	18	1	6	6	7	7	435	0	1	9	-5	-1	0	0	0
7879	Pre-COVID	Control	White	NA	NA	1	1	12	2	7	7	7	7	0	0	0	0	0	0	0	0	0
7879	Initial	Control	White	34	14	2	1	12	4	7	7	7	7	75	1	0	0	2	0	0	0	0
7879	Follow-Up 1	Control	White	34	14	2	2	20	3	6	7	7	7	159	1	1	8	1	-1	0	0	0
7879	Follow-Up 2	Control	White	34	14	3	1	16	3	6	7	7	7	226	2	0	4	1	-1	0	0	0
7884	Pre-COVID	Control	White	NA	NA	17	7	47	1	3	3	2	7	0	0	0	0	0	0	0	0	0
7884	Initial	Control	White	46	19	8	17	34	3	5	6	1	7	86	-9	10	-13	2	2	3	-1	0
7884	Follow-Up 1	Control	White	46	19	18	15	41	14	7	6	1	6	177	1	8	-6	13	4	3	-1	-1
7884	Follow-Up 2	Control	White	46	19	14	14	30	13	7	7	1	7	227	-3	7	-17	12	4	4	-1	0
7884	Follow-Up 3	Control	White	46	19	12	7	31	11	7	7	3	6	331	-5	0	-16	10	4	4	1	-1
7884	Follow-Up 4	Control	White	46	19	13	7	19	5	7	7	1	6	432	-4	0	-28	4	4	4	-1	-1
7887	Pre-COVID	Control	White	NA	NA	10	2	24	3	6	7	NA	6	0	0	0	0	0	0	0	NA	0
7887	Initial	Control	White	67	12	10	2	22	6	6	7	NA	6	92	0	0	-2	3	0	0	NA	0
7887	Follow-Up 1	Control	White	67	12	3	4	12	5	7	6	NA	6	156	-7	2	-12	2	1	-1	NA	0
7887	Follow-Up 2	Control	White	67	12	11	3	11	5	6	6	NA	5	219	1	1	-13	2	0	-1	NA	-1
7887	Follow-Up 3	Control	White	67	12	2	2	2	4	6	7	NA	6	311	-8	0	-22	1	0	0	NA	0
7887	Follow-Up 4	Control	White	67	12	3	2	3	4	1	5	NA	5	435	-7	0	-21	1	-5	-2	NA	-1
7888	Pre-COVID	Control	Black	NA	NA	0	0	18	0	7	7	1	7	0	0	0	0	0	0	0	0	0
7888	Initial	Control	Black	59	13	3	1	18	5	7	7	1	7	73	3	1	0	5	0	0	0	0
7888	Follow-Up 1	Control	Black	59	13	0	0	6	2	7	7	1	7	172	0	0	-12	2	0	0	0	0
7888	Follow-Up 2	Control	Black	59	13	4	4	6	3	6	7	1	7	233	4	4	-12	3	-1	0	0	0
7888	Follow-Up 3	Control	Black	59	13	0	0	8	6	7	7	1	7	316	0	0	-10	6	0	0	0	0
7888	Follow-Up 4	Control	Black	59	13	NA	NA	NA	NA	NA	NA	NA	NA	NA	NA	NA	NA	NA	NA	NA	NA	NA
7891	Pre-COVID	Control	Black	NA	NA	11	5	25	0	5	5	1	6	0	0	0	0	0	0	0	0	0
7891	Initial	Control	Black	53	12	11	5	25	0	5	5	1	6	89	0	0	0	0	0	0	0	0
7891	Follow-Up 1	Control	Black	53	12	9	9	40	6	5	7	1	7	164	-2	4	15	6	0	2	0	1
7891	Follow-Up 2	Control	Black	53	12	2	2	38	0	5	7	1	5	229	-9	-3	13	0	0	2	0	-1
7891	Follow-Up 3	Control	Black	53	12	12	15	29	8	5	5	1	5	317	1	10	4	8	0	0	0	-1
7891	Follow-Up 4	Control	Black	53	12	14	13	46	3	4	6	1	2	437	3	8	21	3	-1	1	0	-4
7892	Pre-COVID	Control	White	NA	NA	0	2	7	3	6	6	NA	7	0	0	0	0	0	0	0	NA	0
7892	Initial	Control	White	58	12	4	6	7	12	6	6	NA	7	96	4	4	0	9	0	0	NA	0
7892	Follow-Up 1	Control	White	58	12	4	4	3	10	6	6	NA	6	158	4	2	-4	7	0	0	NA	-1
7892	Follow-Up 2	Control	White	58	12	3	3	1	4	6	6	NA	7	228	3	1	-6	1	0	0	NA	0
7893	Pre-COVID	Control	White	NA	NA	17	9	17	8	7	7	NA	5	0	0	0	0	0	0	0	NA	0
7893	Initial	Control	White	71	14	23	11	17	13	7	7	NA	5	96	6	2	0	5	0	0	NA	0
7893	Follow-Up 1	Control	White	71	14	25	8	12	8	7	7	NA	3	157	8	-1	-5	0	0	0	NA	-2
7893	Follow-Up 3	Control	White	71	14	21	5	11	3	6	6	NA	3	334	4	-4	-6	-5	-1	-1	NA	-2
7894	Pre-COVID	Control	White	NA	NA	5	3	15	1	7	5	1	7	0	0	0	0	0	0	0	0	0
7894	Initial	Control	White	64	12	5	3	22	2	7	5	1	7	108	0	0	7	1	0	0	0	0
7894	Follow-Up 1	Control	White	64	12	5	0	7	1	6	6	1	7	178	0	-3	-8	0	-1	1	0	0
7894	Follow-Up 2	Control	White	64	12	0	2	7	7	6	6	1	7	233	-5	-1	-8	6	-1	1	0	0
7894	Follow-Up 3	Control	White	64	12	2	8	5	3	6	6	1	7	318	-3	5	-10	2	-1	1	0	0
7894	Follow-Up 4	Control	White	64	12	4	2	13	4	6	6	1	7	424	-1	-1	-2	3	-1	1	0	0
7895	Pre-COVID	Control	White	NA	NA	0	0	0	0	5	7	NA	7	0	0	0	0	0	0	0	NA	0
7895	Initial	Control	White	67	12	0	0	1	1	5	7	NA	6	106	0	0	1	1	0	0	NA	-1
7895	Follow-Up 1	Control	White	67	12	0	0	0	4	5	3	NA	6	169	0	0	0	4	0	-4	NA	-1
7895	Follow-Up 2	Control	White	67	12	1	0	2	1	5	5	NA	6	241	1	0	2	1	0	-2	NA	-1
7895	Follow-Up 3	Control	White	67	12	0	0	20	3	6	6	6	7	345	0	0	20	3	1	-1	NA	0
7895	Follow-Up 4	Control	White	67	12	0	0	0	2	5	6	6	7	424	0	0	0	2	0	-1	NA	0
7897	Pre-COVID	Control	asian	NA	NA	5	5	0	2	7	7	7	6	0	0	0	0	0	0	0	0	0
7897	Initial	Control	asian	53	16	5	5	1	14	7	7	7	6	109	0	0	1	12	0	0	0	0
7898	Pre-COVID	Control	Black	NA	NA	13	10	25	10	2	7	7	7	0	0	0	0	0	0	0	0	0
7898	Initial	Control	Black	58	14	14	12	20	17	3	7	7	7	103	1	2	-5	7	1	0	0	0
7898	Follow-Up 1	Control	Black	58	14	7	6	15	14	5	7	7	7	158	-6	-4	-10	4	3	0	0	0
7898	Follow-Up 2	Control	Black	58	14	10	14	37	16	3	7	7	7	227	-3	4	12	6	1	0	0	0
7898	Follow-Up 3	Control	Black	58	14	12	17	34	16	4	7	7	7	317	-1	7	9	6	2	0	0	0
7898	Follow-Up 4	Control	Black	58	14	6	4	19	5	4	7	7	7	436	-7	-6	-6	-5	2	0	0	0
7899	Pre-COVID	Control	Black	NA	NA	0	1	6	4	7	7	NA	7	0	0	0	0	0	0	0	NA	0
7899	Initial	Control	Black	64	14	0	5	8	10	7	7	NA	7	102	0	4	2	6	0	0	NA	0
7899	Follow-Up 3	Control	Black	64	14	1	0	29	6	7	7	NA	7	316	1	-1	23	2	0	0	NA	0
7899	Follow-Up 4	Control	Black	64	14	1	2	5	4	7	7	NA	7	422	1	1	-1	0	0	0	NA	0
7900	Pre-COVID	Control	Black	NA	NA	9	9	NA	0	NA	NA	NA	NA	0	0	0	NA	0	NA	NA	NA	NA
7900	Initial	Control	Black	66	20	12	9	NA	0	NA	NA	NA	NA	102	3	0	NA	0	NA	NA	NA	NA
7901	Pre-COVID	Control	other	NA	NA	1	1	21	1	5	7	7	7	0	0	0	0	0	0	0	0	0
7901	Initial	Control	other	63	16	1	4	19	10	4	7	7	7	106	0	3	-2	9	-1	0	0	0
7901	Follow-Up 1	Control	other	63	16	2	1	28	10	7	6	5	7	173	1	0	7	9	2	-1	-2	0
7901	Follow-Up 2	Control	other	63	16	2	0	19	7	7	7	5	7	227	1	-1	-2	6	2	0	-2	0
7901	Follow-Up 3	Control	other	63	16	2	5	19	7	7	7	3	7	324	1	4	-2	6	2	0	-4	0
7901	Follow-Up 4	Control	other	63	16	3	1	19	4	7	7	3	7	424	2	0	-2	3	2	0	-4	0
7902	Pre-COVID	Control	other	NA	NA	3	0	0	3	6	7	2	7	0	0	0	0	0	0	0	0	0
7902	Initial	Control	other	51	14	4	0	0	4	6	7	1	7	101	1	0	0	1	0	0	-1	0
7902	Follow-Up 1	Control	other	51	14	11	13	1	2	6	7	1	7	156	8	13	1	-1	0	0	-1	0
7902	Follow-Up 2	Control	other	51	14	5	4	2	1	7	7	3	6	234	2	4	2	-2	1	0	1	-1
7902	Follow-Up 3	Control	other	51	14	4	7	7	0	7	7	2	7	347	1	7	7	-3	1	0	0	0
7902	Follow-Up 4	Control	other	51	14	3	7	3	0	7	7	6	7	437	0	7	3	-3	1	0	4	0
7903	Pre-COVID	Control	White	NA	NA	2	2	9	1	6	7	7	7	0	0	0	0	0	0	0	0	0
7903	Initial	Control	White	62	15	5	3	9	5	7	7	6	7	103	3	1	0	4	1	0	-1	0
7903	Follow-Up 1	Control	White	62	15	5	4	5	3	7	7	7	7	176	3	2	-4	2	1	0	0	0
7903	Follow-Up 2	Control	White	62	15	8	3	6	3	7	7	6	7	222	6	1	-3	2	1	0	-1	0
7903	Follow-Up 3	Control	White	62	15	3	2	9	3	7	7	3	7	325	1	0	0	2	1	0	-4	0
7903	Follow-Up 4	Control	White	62	15	4	0	5	3	7	7	NA	7	424	2	-2	-4	2	1	0	NA	0
7904	Pre-COVID	Control	White	NA	NA	14	5	14	1	7	7	7	7	0	0	0	0	0	0	0	0	0
7904	Initial	Control	White	46	16	19	17	12	17	7	7	7	7	115	5	12	-2	16	0	0	0	0
7904	Follow-Up 1	Control	White	46	16	16	9	8	14	7	7	7	7	162	2	4	-6	13	0	0	0	0
7904	Follow-Up 2	Control	White	46	16	16	6	17	8	7	7	7	7	257	2	1	3	7	0	0	0	0
7904	Follow-Up 3	Control	White	46	16	10	10	20	7	7	7	7	7	325	-4	5	6	6	0	0	0	0
7904	Follow-Up 4	Control	White	46	16	16	17	11	11	7	7	7	7	450	2	12	-3	10	0	0	0	0
7905	Pre-COVID	Control	White	NA	NA	7	0	12	0	2	3	3	7	0	0	0	0	0	0	0	0	0
7905	Initial	Control	White	64	12	11	0	12	1	2	3	2	7	102	4	0	0	1	0	0	-1	0
7905	Follow-Up 1	Control	White	64	12	9	6	8	5	2	3	2	7	159	2	6	-4	5	0	0	-1	0
7905	Follow-Up 2	Control	White	64	12	4	1	9	3	2	3	NA	7	225	-3	1	-3	3	0	0	NA	0
7905	Follow-Up 3	Control	White	64	12	5	3	6	2	2	3	NA	7	312	-2	3	-6	2	0	0	NA	0
7905	Follow-Up 4	Control	White	64	12	7	1	5	0	2	3	NA	7	429	0	1	-7	0	0	0	NA	0
7906	Pre-COVID	Control	Black	NA	NA	4	0	6	6	6	7	NA	7	0	0	0	0	0	0	0	NA	0
7906	Initial	Control	Black	65	18	5	8	12	13	5	6	NA	7	106	1	8	6	7	-1	-1	NA	0
7906	Follow-Up 1	Control	Black	65	18	5	6	25	8	4	7	NA	6	157	1	6	19	2	-2	0	NA	-1
7906	Follow-Up 2	Control	Black	65	18	3	7	38	14	6	5	NA	7	226	-1	7	32	8	0	-2	NA	0
7906	Follow-Up 3	Control	Black	65	18	7	6	36	12	5	5	NA	4	317	3	6	30	6	-1	-2	NA	-3
7906	Follow-Up 4	Control	Black	65	18	8	6	21	12	6	6	NA	6	421	4	6	15	6	0	-1	NA	-1
7907	Pre-COVID	Control	White	NA	NA	4	4	15	0	7	7	7	7	0	0	0	0	0	0	0	0	0
7907	Initial	Control	White	51	12	13	17	21	1	7	7	7	7	108	9	13	6	1	0	0	0	0
7907	Follow-Up 1	Control	White	51	12	8	8	16	0	7	7	7	7	173	4	4	1	0	0	0	0	0
7907	Follow-Up 3	Control	White	51	12	14	10	15	0	4	7	7	7	358	10	6	0	0	-3	0	0	0
7907	Follow-Up 4	Control	White	51	12	6	7	23	0	NA	NA	NA	NA	470	2	3	8	0	NA	NA	NA	NA
7910	Pre-COVID	Control	White	NA	NA	14	7	24	6	7	5	1	7	0	0	0	0	0	0	0	0	0
7910	Initial	Control	White	63	16	16	14	24	15	6	5	1	6	110	2	7	0	9	-1	0	0	-1
7910	Follow-Up 1	Control	White	63	16	14	12	28	14	6	5	1	6	201	0	5	4	8	-1	0	0	-1
7910	Follow-Up 2	Control	White	63	16	13	15	19	13	4	4	1	6	234	-1	8	-5	7	-3	-1	0	-1
7910	Follow-Up 3	Control	White	63	16	13	21	22	17	6	6	1	6	348	-1	14	-2	11	-1	1	0	-1
7910	Follow-Up 4	Control	White	63	16	14	8	26	14	6	7	1	6	485	0	1	2	8	-1	2	0	-1
7912	Pre-COVID	Control	White	NA	NA	0	2	0	0	7	6	7	7	0	0	0	0	0	0	0	0	0
7912	Initial	Control	White	51	16	5	6	0	10	7	6	7	7	107	5	4	0	10	0	0	0	0
7912	Follow-Up 1	Control	White	51	16	3	4	1	5	7	6	7	7	159	3	2	1	5	0	0	0	0
7912	Follow-Up 4	Control	White	51	16	2	2	1	4	6	6	7	7	451	2	0	1	4	-1	0	0	0
7916	Pre-COVID	Control	other	NA	NA	10	8	33	8	2	4	NA	4	0	0	0	0	0	0	0	NA	0
7916	Initial	Control	other	57	14	19	9	32	10	2	4	NA	4	108	9	1	-1	2	0	0	NA	0
7916	Follow-Up 1	Control	other	57	14	11	7	29	9	2	5	1	3	157	1	-1	-4	1	0	1	NA	-1
7916	Follow-Up 2	Control	other	57	14	10	9	30	7	2	4	NA	3	234	0	1	-3	-1	0	0	NA	-1
7917	Pre-COVID	Control	White	NA	NA	3	5	11	2	3	7	2	3	0	0	0	0	0	0	0	0	0
7917	Initial	Control	White	47	14	9	12	25	3	3	7	3	4	102	6	7	14	1	0	0	1	1
7917	Follow-Up 1	Control	White	47	14	7	7	22	1	4	7	3	4	163	4	2	11	-1	1	0	1	1
7917	Follow-Up 2	Control	White	47	14	4	6	18	5	4	7	3	4	226	1	1	7	3	1	0	1	1
7917	Follow-Up 3	Control	White	47	14	9	9	11	5	4	7	3	4	334	6	4	0	3	1	0	1	1
7917	Follow-Up 4	Control	White	47	14	6	6	16	5	4	6	3	4	459	3	1	5	3	1	-1	1	1
7918	Pre-COVID	Control	Black	NA	NA	2	0	0	2	7	7	7	7	0	0	0	0	0	0	0	0	0
7918	Initial	Control	Black	51	12	2	2	0	2	7	7	7	7	111	0	2	0	0	0	0	0	0
7918	Follow-Up 1	Control	Black	51	12	0	0	0	3	7	7	7	7	161	-2	0	0	1	0	0	0	0
7918	Follow-Up 2	Control	Black	51	12	0	0	0	6	7	7	7	7	223	-2	0	0	4	0	0	0	0
7918	Follow-Up 3	Control	Black	51	12	3	0	0	6	7	7	7	7	322	1	0	0	4	0	0	0	0
7918	Follow-Up 4	Control	Black	51	12	1	0	0	0	7	7	7	7	455	-1	0	0	-2	0	0	0	0
7920	Pre-COVID	Control	Black	NA	NA	2	2	4	2	7	7	7	7	0	0	0	0	0	0	0	0	0
7920	Initial	Control	Black	52	20	2	2	3	2	7	7	7	7	129	0	0	-1	0	0	0	0	0
7920	Follow-Up 1	Control	Black	52	20	1	1	2	6	7	7	7	7	185	-1	-1	-2	4	0	0	0	0
7920	Follow-Up 2	Control	Black	52	20	0	3	1	5	7	7	7	7	239	-2	1	-3	3	0	0	0	0
7920	Follow-Up 3	Control	Black	52	20	1	5	1	3	7	7	7	7	341	-1	3	-3	1	0	0	0	0
7920	Follow-Up 4	Control	Black	52	20	0	5	9	4	7	7	7	7	425	-2	3	5	2	0	0	0	0
7921	Pre-COVID	Control	asian	NA	NA	4	3	9	0	7	7	NA	5	0	0	0	0	0	0	0	NA	0
7921	Initial	Control	asian	65	14	6	14	10	14	6	6	NA	5	110	2	11	1	14	-1	-1	NA	0
7921	Follow-Up 1	Control	asian	65	14	12	15	19	13	6	6	NA	5	171	8	12	10	13	-1	-1	NA	0
7921	Follow-Up 2	Control	asian	65	14	7	7	0	3	7	7	NA	5	239	3	4	-9	3	0	0	NA	0
7921	Follow-Up 3	Control	asian	65	14	9	7	38	13	7	7	NA	5	352	5	4	29	13	0	0	NA	0
7922	Pre-COVID	Control	White	NA	NA	7	5	26	3	5	7	NA	7	0	0	0	0	0	0	0	NA	0
7922	Initial	Control	White	51	16	8	5	25	12	4	7	NA	6	115	1	0	-1	9	-1	0	NA	-1
7922	Follow-Up 1	Control	White	51	16	10	7	42	10	5	6	NA	6	162	3	2	16	7	0	-1	NA	-1
7922	Follow-Up 2	Control	White	51	16	16	12	47	10	5	5	NA	6	233	9	7	21	7	0	-2	NA	-1
7922	Follow-Up 3	Control	White	51	16	7	7	38	8	4	6	NA	6	324	0	2	12	5	-1	-1	NA	-1
7922	Follow-Up 4	Control	White	51	16	10	9	38	6	5	5	NA	6	432	3	4	12	3	0	-2	NA	-1
7923	Pre-COVID	Control	Black	NA	NA	6	0	18	0	5	7	7	7	0	0	0	0	0	0	0	0	0
7923	Initial	Control	Black	52	16	13	20	21	14	4	7	7	7	109	7	20	3	14	-1	0	0	0
7923	Follow-Up 1	Control	Black	52	16	8	10	16	5	7	7	7	7	157	2	10	-2	5	2	0	0	0
7923	Follow-Up 2	Control	Black	52	16	9	15	16	6	7	7	5	7	228	3	15	-2	6	2	0	-2	0
7923	Follow-Up 3	Control	Black	52	16	24	21	14	10	7	7	7	7	341	18	21	-4	10	2	0	0	0
7923	Follow-Up 4	Control	Black	52	16	4	9	4	1	6	7	7	7	460	-2	9	-14	1	1	0	0	0
7924	Pre-COVID	Control	Black	NA	NA	3	1	9	12	7	7	7	7	0	0	0	0	0	0	0	0	0
7924	Initial	Control	Black	61	12	6	1	9	12	7	7	7	7	102	3	0	0	0	0	0	0	0
7924	Follow-Up 1	Control	Black	61	12	3	3	1	13	6	7	7	7	158	0	2	-8	1	-1	0	0	0
7924	Follow-Up 2	Control	Black	61	12	5	2	0	6	7	7	7	7	243	2	1	-9	-6	0	0	0	0
7924	Follow-Up 3	Control	Black	61	12	8	8	0	0	7	7	7	7	320	5	7	-9	-12	0	0	0	0
7924	Follow-Up 4	Control	Black	61	12	0	0	0	2	7	7	7	7	425	-3	-1	-9	-10	0	0	0	0
7925	Pre-COVID	Control	asian	NA	NA	6	15	23	7	2	2	NA	7	0	0	0	0	0	0	0	NA	0
7925	Initial	Control	asian	68	16	8	16	23	17	2	2	NA	7	110	2	1	0	10	0	0	NA	0
7925	Follow-Up 1	Control	asian	68	16	14	19	33	14	2	1	NA	7	173	8	4	10	7	0	-1	NA	0
7925	Follow-Up 2	Control	asian	68	16	11	14	30	14	1	1	NA	7	236	5	-1	7	7	-1	-1	NA	0
7925	Follow-Up 3	Control	asian	68	16	10	21	30	14	3	3	1	7	352	4	6	7	7	1	1	NA	0
7925	Follow-Up 4	Control	asian	68	16	16	19	33	8	2	2	NA	7	438	10	4	10	1	0	0	NA	0
7927	Pre-COVID	Control	White	NA	NA	13	20	58	12	6	4	2	1	0	0	0	0	0	0	0	0	0
7927	Initial	Control	White	64	13	14	9	17	17	6	4	2	2	127	1	-11	-41	5	0	0	0	1
7927	Follow-Up 1	Control	White	64	13	17	14	13	18	6	5	3	2	172	4	-6	-45	6	0	1	1	1
7927	Follow-Up 2	Control	White	64	13	13	3	2	15	5	5	2	1	250	0	-17	-56	3	-1	1	0	0
7929	Pre-COVID	Control	asian	NA	NA	6	9	12	0	5	5	7	7	0	0	0	0	0	0	0	0	0
7929	Initial	Control	asian	51	15	20	16	16	15	5	5	7	7	110	14	7	4	15	0	0	0	0
7929	Follow-Up 1	Control	asian	51	15	13	16	32	16	4	3	7	7	159	7	7	20	16	-1	-2	0	0
7929	Follow-Up 2	Control	asian	51	15	18	15	35	15	3	3	7	5	243	12	6	23	15	-2	-2	0	-2
7929	Follow-Up 3	Control	asian	51	15	18	15	25	16	3	3	7	6	327	12	6	13	16	-2	-2	0	-1
7929	Follow-Up 4	Control	asian	51	15	12	11	20	7	3	3	7	7	436	6	2	8	7	-2	-2	0	0
7932	Pre-COVID	Control	White	NA	NA	2	1	4	2	7	7	7	7	0	0	0	0	0	0	0	0	0
7932	Initial	Control	White	52	16	6	4	6	13	7	7	7	7	107	4	3	2	11	0	0	0	0
7932	Follow-Up 1	Control	White	52	16	13	17	9	13	7	7	7	7	156	11	16	5	11	0	0	0	0
7932	Follow-Up 2	Control	White	52	16	7	8	16	13	7	7	7	7	263	5	7	12	11	0	0	0	0
7932	Follow-Up 3	Control	White	52	16	10	8	6	12	7	7	7	7	355	8	7	2	10	0	0	0	0
7932	Follow-Up 4	Control	White	52	16	11	6	10	3	7	7	7	7	486	9	5	6	1	0	0	0	0
7933	Pre-COVID	Control	Black	NA	NA	1	0	1	0	7	7	7	7	0	0	0	0	0	0	0	0	0
7933	Initial	Control	Black	57	18	3	0	1	5	7	7	7	7	113	2	0	0	5	0	0	0	0
7934	Pre-COVID	Control	White	NA	NA	21	17	21	1	4	4	7	6	0	0	0	0	0	0	0	0	0
7934	Initial	Control	White	48	16	17	13	21	16	4	4	7	6	103	-4	-4	0	15	0	0	0	0
7934	Follow-Up 1	Control	White	48	16	21	17	8	12	4	5	7	6	157	0	0	-13	11	0	1	0	0
7934	Follow-Up 2	Control	White	48	16	19	17	24	12	4	4	7	6	241	-2	0	3	11	0	0	0	0
7934	Follow-Up 3	Control	White	48	16	14	16	23	11	6	7	7	7	327	-7	-1	2	10	2	3	0	1
7934	Follow-Up 4	Control	White	48	16	12	17	11	8	7	7	7	7	436	-9	0	-10	7	3	3	0	1
7935	Pre-COVID	Control	asian	NA	NA	2	0	0	4	7	6	7	6	0	0	0	0	0	0	0	0	0
7935	Initial	Control	asian	48	12	10	18	6	12	6	7	1	6	109	8	18	6	8	-1	1	-6	0
7935	Follow-Up 1	Control	asian	48	12	3	4	19	8	7	5	2	6	184	1	4	19	4	0	-1	-5	0
7935	Follow-Up 2	Control	asian	48	12	17	7	12	10	7	5	1	7	233	15	7	12	6	0	-1	-6	1
7935	Follow-Up 3	Control	asian	48	12	12	12	15	4	6	5	2	6	324	10	12	15	0	-1	-1	-5	0
7935	Follow-Up 4	Control	asian	48	12	4	3	5	7	6	6	1	5	428	2	3	5	3	-1	0	-6	-1
7938	Pre-COVID	Control	White	NA	NA	3	0	0	0	7	5	NA	7	0	0	0	0	0	0	0	NA	0
7938	Initial	Control	White	69	14	3	0	0	0	7	5	NA	7	109	0	0	0	0	0	0	NA	0
7938	Follow-Up 1	Control	White	69	14	2	0	0	1	7	5	NA	7	163	-1	0	0	1	0	0	NA	0
7938	Follow-Up 2	Control	White	69	14	1	1	6	0	7	5	NA	7	249	-2	1	6	0	0	0	NA	0
7938	Follow-Up 3	Control	White	69	14	0	1	0	0	7	5	NA	7	348	-3	1	0	0	0	0	NA	0
7938	Follow-Up 4	Control	White	69	14	1	0	3	0	7	5	NA	7	470	-2	0	3	0	0	0	NA	0
7939	Pre-COVID	Control	Black	NA	NA	11	13	32	12	5	7	7	7	0	0	0	0	0	0	0	0	0
7939	Initial	Control	Black	71	18	11	13	32	13	5	5	7	7	116	0	0	0	1	0	-2	0	0
7939	Follow-Up 1	Control	Black	71	18	7	8	35	9	6	6	NA	7	166	-4	-5	3	-3	1	-1	NA	0
7939	Follow-Up 2	Control	Black	71	18	11	7	33	9	6	6	NA	7	232	0	-6	1	-3	1	-1	NA	0
7939	Follow-Up 3	Control	Black	71	18	13	15	50	11	6	6	NA	7	320	2	2	18	-1	1	-1	NA	0
7939	Follow-Up 4	Control	Black	71	18	12	11	27	7	6	7	NA	7	416	1	-2	-5	-5	1	0	NA	0
7942	Pre-COVID	Control	White	NA	NA	0	0	7	0	7	6	2	7	0	0	0	0	0	0	0	0	0
7942	Initial	Control	White	48	16	3	1	14	4	7	6	2	7	122	3	1	7	4	0	0	0	0
7942	Follow-Up 1	Control	White	48	16	1	0	5	3	7	7	2	7	177	1	0	-2	3	0	1	0	0
7942	Follow-Up 3	Control	White	48	16	NA	NA	NA	NA	NA	NA	NA	NA	NA	NA	NA	NA	NA	NA	NA	NA	NA
7943	Pre-COVID	Control	White	NA	NA	0	0	11	2	3	6	7	7	0	0	0	0	0	0	0	0	0
7943	Initial	Control	White	69	14	0	0	12	4	3	6	7	7	103	0	0	1	2	0	0	0	0
7943	Follow-Up 1	Control	White	69	14	4	0	14	0	4	6	NA	7	156	4	0	3	-2	1	0	NA	0
7943	Follow-Up 2	Control	White	69	14	0	0	4	2	7	7	NA	7	221	0	0	-7	0	4	1	NA	0
7943	Follow-Up 3	Control	White	69	14	5	1	8	4	7	7	NA	7	311	5	1	-3	2	4	1	NA	0
7943	Follow-Up 4	Control	White	69	14	0	2	0	0	6	7	NA	7	416	0	2	-11	-2	3	1	NA	0
7944	Pre-COVID	Control	White	NA	NA	10	8	6	2	7	7	7	5	0	0	0	0	0	0	0	0	0
7944	Initial	Control	White	65	13	12	14	15	11	7	6	7	5	107	2	6	9	9	0	-1	0	0
7944	Follow-Up 1	Control	White	65	13	13	16	0	7	6	6	7	5	177	3	8	-6	5	-1	-1	0	0
7944	Follow-Up 2	Control	White	65	13	16	14	24	8	4	6	7	5	236	6	6	18	6	-3	-1	0	0
7944	Follow-Up 3	Control	White	65	13	9	9	2	5	6	5	7	5	344	-1	1	-4	3	-1	-2	0	0
7944	Follow-Up 4	Control	White	65	13	19	19	19	2	5	6	6	4	438	9	11	13	0	-2	-1	-1	-1
7945	Pre-COVID	Control	White	NA	NA	2	0	2	2	7	7	7	7	0	0	0	0	0	0	0	0	0
7945	Initial	Control	White	61	14	2	0	2	3	6	7	7	7	110	0	0	0	1	-1	0	0	0
7945	Follow-Up 2	Control	White	61	14	3	2	0	2	7	7	7	7	243	1	2	-2	0	0	0	0	0
7945	Follow-Up 3	Control	White	61	14	0	1	4	2	7	7	7	7	369	-2	1	2	0	0	0	0	0
7946	Pre-COVID	Control	Black	NA	NA	4	10	4	3	7	7	7	7	0	0	0	0	0	0	0	0	0
7946	Initial	Control	Black	63	14	5	10	4	3	7	7	7	7	117	1	0	0	0	0	0	0	0
7946	Follow-Up 1	Control	Black	63	14	2	5	4	13	7	7	7	7	183	-2	-5	0	10	0	0	0	0
7946	Follow-Up 2	Control	Black	63	14	0	3	4	16	7	7	7	7	257	-4	-7	0	13	0	0	0	0
7946	Follow-Up 3	Control	Black	63	14	0	1	0	14	7	7	7	7	362	-4	-9	-4	11	0	0	0	0
7946	Follow-Up 4	Control	Black	63	14	1	4	23	11	7	7	7	7	472	-3	-6	19	8	0	0	0	0
7947	Pre-COVID	Control	Black	NA	NA	0	0	20	0	7	7	7	7	0	0	0	0	0	0	0	0	0
7947	Initial	Control	Black	53	13	0	0	20	3	7	7	7	7	107	0	0	0	3	0	0	0	0
7947	Follow-Up 1	Control	Black	53	13	3	1	1	6	7	7	7	7	177	3	1	-19	6	0	0	0	0
7947	Follow-Up 2	Control	Black	53	13	3	0	4	4	7	7	7	7	232	3	0	-16	4	0	0	0	0
7947	Follow-Up 3	Control	Black	53	13	0	1	1	2	7	7	7	7	319	0	1	-19	2	0	0	0	0
7947	Follow-Up 4	Control	Black	53	13	2	0	7	2	7	7	7	7	432	2	0	-13	2	0	0	0	0
7951	Pre-COVID	Control	White	NA	NA	11	7	26	7	6	6	7	7	0	0	0	0	0	0	0	0	0
7951	Initial	Control	White	55	16	13	7	30	10	5	6	7	7	107	2	0	4	3	-1	0	0	0
7951	Follow-Up 1	Control	White	55	16	12	3	34	6	5	5	7	7	170	1	-4	8	-1	-1	-1	0	0
7951	Follow-Up 2	Control	White	55	16	10	8	31	7	5	5	7	7	247	-1	1	5	0	-1	-1	0	0
7951	Follow-Up 3	Control	White	55	16	15	17	50	7	5	5	7	7	319	4	10	24	0	-1	-1	0	0
7951	Follow-Up 4	Control	White	55	16	17	8	50	9	5	5	7	6	442	6	1	24	2	-1	-1	0	-1
7952	Pre-COVID	Control	White	NA	NA	0	0	1	1	4	5	NA	6	0	0	0	0	0	0	0	NA	0
7952	Initial	Control	White	67	13	0	0	1	3	4	5	NA	6	102	0	0	0	2	0	0	NA	0
7952	Follow-Up 1	Control	White	67	13	0	0	0	7	5	5	NA	7	158	0	0	-1	6	1	0	NA	1
7952	Follow-Up 2	Control	White	67	13	1	1	2	0	6	6	NA	6	234	1	1	1	-1	2	1	NA	0
7952	Follow-Up 3	Control	White	67	13	1	1	2	2	6	5	NA	7	355	1	1	1	1	2	0	NA	1
7952	Follow-Up 4	Control	White	67	13	0	1	0	1	6	5	NA	7	457	0	1	-1	0	2	0	NA	1
7953	Pre-COVID	Control	White	NA	NA	8	2	31	1	7	7	1	6	0	0	0	0	0	0	0	0	0
7953	Initial	Control	White	47	14	8	9	30	6	6	7	1	5	109	0	7	-1	5	-1	0	0	-1
7953	Follow-Up 1	Control	White	47	14	14	9	15	6	6	7	3	7	162	6	7	-16	5	-1	0	2	1
7953	Follow-Up 2	Control	White	47	14	11	8	32	10	3	4	2	7	236	3	6	1	9	-4	-3	1	1
7953	Follow-Up 3	Control	White	47	14	8	7	31	3	6	7	6	7	331	0	5	0	2	-1	0	5	1
7953	Follow-Up 4	Control	White	47	14	2	5	24	4	7	7	7	7	439	-6	3	-7	3	0	0	6	1
7954	Pre-COVID	Control	White	NA	NA	1	0	2	3	7	5	7	7	0	0	0	0	0	0	0	0	0
7954	Initial	Control	White	67	16	1	0	2	9	7	5	7	7	128	0	0	0	6	0	0	0	0
7954	Follow-Up 1	Control	White	67	16	0	0	0	5	7	7	7	7	166	-1	0	-2	2	0	2	0	0
7954	Follow-Up 2	Control	White	67	16	0	0	0	0	7	7	7	7	260	-1	0	-2	-3	0	2	0	0
7954	Follow-Up 3	Control	White	67	16	0	0	0	0	7	7	7	7	331	-1	0	-2	-3	0	2	0	0
7954	Follow-Up 4	Control	White	67	16	0	0	0	0	7	7	7	7	432	-1	0	-2	-3	0	2	0	0
7955	Pre-COVID	Control	White	NA	NA	5	NA	NA	NA	NA	NA	NA	NA	0	0	NA	NA	NA	NA	NA	NA	NA
7955	Initial	Control	White	50	12	8	NA	NA	NA	NA	NA	NA	NA	110	3	NA	NA	NA	NA	NA	NA	NA
7956	Pre-COVID	Control	White	NA	NA	12	14	32	1	6	5	7	7	0	0	0	0	0	0	0	0	0
7956	Initial	Control	White	48	16	12	15	33	15	6	5	5	7	113	0	1	1	14	0	0	-2	0
7956	Follow-Up 1	Control	White	48	16	10	7	24	9	7	4	7	7	165	-2	-7	-8	8	1	-1	0	0
7956	Follow-Up 3	Control	White	48	16	15	19	25	13	NA	NA	7	7	333	3	5	-7	12	NA	NA	0	0
7957	Pre-COVID	Control	Black	NA	NA	0	2	16	8	7	7	6	7	0	0	0	0	0	0	0	0	0
7957	Initial	Control	Black	71	14	3	5	28	12	7	7	NA	7	148	3	3	12	4	0	0	NA	0
7957	Follow-Up 1	Control	Black	71	14	1	2	16	12	4	7	NA	6	193	1	0	0	4	-3	0	NA	-1
7957	Follow-Up 2	Control	Black	71	14	1	2	9	6	6	7	NA	6	247	1	0	-7	-2	-1	0	NA	-1
7957	Follow-Up 3	Control	Black	71	14	0	2	13	9	6	7	NA	7	333	0	0	-3	1	-1	0	NA	0
7957	Follow-Up 4	Control	Black	71	14	2	1	10	5	7	7	NA	6	445	2	-1	-6	-3	0	0	NA	-1
7958	Pre-COVID	Control	White	NA	NA	6	1	19	1	7	5	1	7	0	0	0	0	0	0	0	0	0
7958	Initial	Control	White	64	14	7	1	20	10	7	5	1	7	117	1	0	1	9	0	0	0	0
7958	Follow-Up 1	Control	White	64	14	3	6	0	17	7	5	1	7	165	-3	5	-19	16	0	0	0	0
7958	Follow-Up 2	Control	White	64	14	3	0	0	15	7	5	1	4	254	-3	-1	-19	14	0	0	0	-3
7958	Follow-Up 3	Control	White	64	14	0	1	0	13	6	4	1	4	338	-6	0	-19	12	-1	-1	0	-3
7958	Follow-Up 4	Control	White	64	14	7	0	9	11	5	5	1	4	457	1	-1	-10	10	-2	0	0	-3
7959	Pre-COVID	Control	Black	NA	NA	6	3	20	0	7	7	7	6	0	0	0	0	0	0	0	0	0
7959	Initial	Control	Black	47	18	10	13	20	17	6	6	7	6	106	4	10	0	17	-1	-1	0	0
7959	Follow-Up 1	Control	Black	47	18	9	16	10	14	6	6	7	7	158	3	13	-10	14	-1	-1	0	1
7959	Follow-Up 2	Control	Black	47	18	15	15	16	13	6	6	7	7	243	9	12	-4	13	-1	-1	0	1
7959	Follow-Up 3	Control	Black	47	18	10	9	13	10	6	6	7	7	318	4	6	-7	10	-1	-1	0	1
7959	Follow-Up 4	Control	Black	47	18	6	0	12	0	6	6	7	7	442	0	-3	-8	0	-1	-1	0	1
7960	Pre-COVID	Control	Black	NA	NA	7	8	34	4	6	7	6	6	0	0	0	0	0	0	0	0	0
7960	Initial	Control	Black	59	18	15	11	34	9	6	7	5	6	108	8	3	0	5	0	0	-1	0
7960	Follow-Up 1	Control	Black	59	18	8	10	38	12	6	6	6	7	170	1	2	4	8	0	-1	0	1
7960	Follow-Up 2	Control	Black	59	18	11	18	38	12	6	6	6	7	232	4	10	4	8	0	-1	0	1
7960	Follow-Up 3	Control	Black	59	18	14	11	32	4	4	5	1	7	324	7	3	-2	0	-2	-2	-5	1
7960	Follow-Up 4	Control	Black	59	18	11	14	35	11	5	5	2	6	424	4	6	1	7	-1	-2	-4	0
7961	Pre-COVID	Control	Black	NA	NA	3	2	17	0	5	6	7	7	0	0	0	0	0	0	0	0	0
7961	Initial	Control	Black	71	14	3	2	19	10	5	6	7	7	106	0	0	2	10	0	0	0	0
7961	Follow-Up 1	Control	Black	71	14	7	3	8	5	5	7	7	7	163	4	1	-9	5	0	1	0	0
7961	Follow-Up 2	Control	Black	71	14	4	0	8	9	5	7	3	6	219	1	-2	-9	9	0	1	-4	-1
7961	Follow-Up 3	Control	Black	71	14	0	2	0	8	4	5	1	6	316	-3	0	-17	8	-1	-1	-6	-1
7961	Follow-Up 4	Control	Black	71	14	3	1	4	8	4	5	NA	7	417	0	-1	-13	8	-1	-1	NA	0
7962	Pre-COVID	Control	Black	NA	NA	0	0	14	5	7	7	7	7	0	0	0	0	0	0	0	0	0
7962	Initial	Control	Black	55	14	6	7	14	14	7	7	7	7	107	6	7	0	9	0	0	0	0
7962	Follow-Up 1	Control	Black	55	14	0	0	0	5	7	7	7	7	165	0	0	-14	0	0	0	0	0
7962	Follow-Up 2	Control	Black	55	14	4	6	8	7	7	6	7	7	222	4	6	-6	2	0	-1	0	0
7962	Follow-Up 3	Control	Black	55	14	3	1	9	6	7	6	7	7	344	3	1	-5	1	0	-1	0	0
7962	Follow-Up 4	Control	Black	55	14	0	1	6	5	6	7	7	7	432	0	1	-8	0	-1	0	0	0
7963	Pre-COVID	Control	White	NA	NA	16	7	54	5	6	5	4	4	0	0	0	0	0	0	0	0	0
7963	Initial	Control	White	44	15	6	5	23	7	6	6	6	6	120	-10	-2	-31	2	0	1	2	2
7963	Follow-Up 1	Control	White	44	15	6	3	33	2	6	4	6	7	207	-10	-4	-21	-3	0	-1	2	3
7963	Follow-Up 3	Control	White	44	15	6	5	8	7	7	5	6	6	344	-10	-2	-46	2	1	0	2	2
7964	Pre-COVID	Control	White	NA	NA	5	4	5	0	5	7	7	7	0	0	0	0	0	0	0	0	0
7964	Initial	Control	White	52	16	7	5	7	9	5	7	7	7	110	2	1	2	9	0	0	0	0
7964	Follow-Up 1	Control	White	52	16	3	2	1	7	3	7	7	7	198	-2	-2	-4	7	-2	0	0	0
7964	Follow-Up 2	Control	White	52	16	NA	NA	NA	NA	NA	NA	NA	NA	NA	NA	NA	NA	NA	NA	NA	NA	NA
7965	Pre-COVID	Control	White	NA	NA	6	0	14	0	7	6	6	7	0	0	0	0	0	0	0	0	0
7965	Initial	Control	White	65	12	6	0	14	8	7	6	6	7	108	0	0	0	8	0	0	0	0
7965	Follow-Up 1	Control	White	65	12	4	3	3	1	7	6	6	7	177	-2	3	-11	1	0	0	0	0
7965	Follow-Up 2	Control	White	65	12	8	1	11	1	7	6	6	7	221	2	1	-3	1	0	0	0	0
7965	Follow-Up 3	Control	White	65	12	13	4	9	2	7	6	6	7	320	7	4	-5	2	0	0	0	0
7965	Follow-Up 4	Control	White	65	12	13	4	4	0	7	7	3	6	425	7	4	-10	0	0	1	-3	-1
7966	Pre-COVID	Control	White	NA	NA	3	3	12	10	3	5	7	7	0	0	0	0	0	0	0	0	0
7966	Initial	Control	White	65	14	3	3	12	11	4	5	1	7	109	0	0	0	1	1	0	-6	0
7967	Pre-COVID	Control	White	NA	NA	3	1	5	1	7	4	7	7	0	0	0	0	0	0	0	0	0
7967	Initial	Control	White	44	18	3	1	5	1	6	4	7	7	114	0	0	0	0	-1	0	0	0
7967	Follow-Up 1	Control	White	44	18	1	0	1	0	6	4	7	7	172	-2	-1	-4	-1	-1	0	0	0
7967	Follow-Up 2	Control	White	44	18	2	1	4	4	7	6	7	7	262	-1	0	-1	3	0	2	0	0
7967	Follow-Up 3	Control	White	44	18	4	0	11	2	6	6	7	7	341	1	-1	6	1	-1	2	0	0
7969	Pre-COVID	Control	White	NA	NA	0	0	0	0	7	7	7	7	0	0	0	0	0	0	0	0	0
7969	Initial	Control	White	50	12	0	0	0	0	7	7	1	7	109	0	0	0	0	0	0	-6	0
7969	Follow-Up 1	Control	White	50	12	2	1	2	0	6	7	1	7	170	2	1	2	0	-1	0	-6	0
7969	Follow-Up 2	Control	White	50	12	2	2	4	0	6	7	1	7	239	2	2	4	0	-1	0	-6	0
7969	Follow-Up 3	Control	White	50	12	1	0	0	0	7	7	2	7	337	1	0	0	0	0	0	-5	0
7969	Follow-Up 4	Control	White	50	12	1	1	0	1	7	7	7	7	444	1	1	0	1	0	0	0	0
7971	Pre-COVID	Control	Black	NA	NA	9	8	21	4	5	5	7	6	0	0	0	0	0	0	0	0	0
7971	Initial	Control	Black	68	14	16	19	53	18	5	5	7	6	141	7	11	32	14	0	0	0	0
7971	Follow-Up 1	Control	Black	68	14	18	13	50	17	5	6	7	6	179	9	5	29	13	0	1	0	0
7971	Follow-Up 2	Control	Black	68	14	13	12	38	19	5	6	7	6	250	4	4	17	15	0	1	0	0
7971	Follow-Up 3	Control	Black	68	14	10	6	42	15	5	6	NA	6	339	1	-2	21	11	0	1	NA	0
7971	Follow-Up 4	Control	Black	68	14	13	8	42	13	5	6	NA	6	438	4	0	21	9	0	1	NA	0
7972	Pre-COVID	Control	Black	NA	NA	0	0	1	0	7	7	7	7	0	0	0	0	0	0	0	0	0
7972	Initial	Control	Black	71	16	2	0	1	0	7	7	7	7	138	2	0	0	0	0	0	0	0
7972	Follow-Up 1	Control	Black	71	16	4	0	6	5	7	7	7	7	185	4	0	5	5	0	0	0	0
7972	Follow-Up 2	Control	Black	71	16	0	1	2	7	7	7	7	7	262	0	1	1	7	0	0	0	0
7972	Follow-Up 3	Control	Black	71	16	0	0	6	9	7	7	7	7	360	0	0	5	9	0	0	0	0
7972	Follow-Up 4	Control	Black	71	16	0	1	6	0	7	7	NA	7	463	0	1	5	0	0	0	NA	0
7973	Pre-COVID	Control	White	NA	NA	1	4	2	4	7	6	7	7	0	0	0	0	0	0	0	0	0
7973	Initial	Control	White	54	14	0	4	2	4	7	6	7	7	143	-1	0	0	0	0	0	0	0
7973	Follow-Up 1	Control	White	54	14	10	7	21	3	7	6	7	7	176	9	3	19	-1	0	0	0	0
7974	Pre-COVID	Control	Black	NA	NA	4	6	21	9	7	7	7	7	0	0	0	0	0	0	0	0	0
7974	Initial	Control	Black	52	14	4	2	21	10	7	7	7	7	149	0	-4	0	1	0	0	0	0
7974	Follow-Up 1	Control	Black	52	14	0	0	8	2	6	6	7	7	199	-4	-6	-13	-7	-1	-1	0	0
7974	Follow-Up 2	Control	Black	52	14	2	1	7	11	6	7	7	7	234	-2	-5	-14	2	-1	0	0	0
7975	Pre-COVID	Control	Black	NA	NA	0	0	20	0	6	7	1	6	0	0	0	0	0	0	0	0	0
7975	Initial	Control	Black	39	14	0	1	20	2	6	7	1	6	145	0	1	0	2	0	0	0	0
7975	Follow-Up 1	Control	Black	39	14	2	7	3	1	7	7	1	6	199	2	7	-17	1	1	0	0	0
7976	Pre-COVID	Control	Black	NA	NA	2	0	10	0	6	7	NA	5	0	0	0	0	0	0	0	NA	0
7976	Initial	Control	Black	70	14	2	1	10	6	6	7	NA	5	158	0	1	0	6	0	0	NA	0
7978	Pre-COVID	Control	Black	NA	NA	7	7	33	0	6	5	3	6	0	0	0	0	0	0	0	0	0
7978	Initial	Control	Black	44	13	20	19	35	18	7	5	3	6	148	13	12	2	18	1	0	0	0
7978	Follow-Up 1	Control	Black	44	13	16	19	50	19	6	6	1	6	198	9	12	17	19	0	1	-2	0
7978	Follow-Up 2	Control	Black	44	13	20	12	53	15	5	2	4	4	241	13	5	20	15	-1	-3	1	-2
7978	Follow-Up 3	Control	Black	44	13	21	20	56	16	5	3	4	6	325	14	13	23	16	-1	-2	1	0
7979	Pre-COVID	Control	Black	NA	NA	0	1	0	1	6	4	7	7	0	0	0	0	0	0	0	0	0
7979	Initial	Control	Black	40	12	1	2	0	1	6	4	7	7	145	1	1	0	0	0	0	0	0
7979	Follow-Up 1	Control	Black	40	12	0	0	0	2	6	7	7	7	186	0	-1	0	1	0	3	0	0
7979	Follow-Up 3	Control	Black	40	12	0	0	0	1	6	7	7	7	337	0	-1	0	0	0	3	0	0
7980	Pre-COVID	Control	Black	NA	NA	5	5	17	2	6	6	7	7	0	0	0	0	0	0	0	0	0
7980	Initial	Control	Black	39	16	5	6	21	9	6	6	7	7	159	0	1	4	7	0	0	0	0
7980	Follow-Up 1	Control	Black	39	16	3	5	17	8	6	7	7	7	194	-2	0	0	6	0	1	0	0
7980	Follow-Up 2	Control	Black	39	16	3	5	21	8	6	7	6	7	264	-2	0	4	6	0	1	-1	0
7981	Pre-COVID	Control	Black	NA	NA	9	11	17	9	7	5	3	6	0	0	0	0	0	0	0	0	0
7981	Initial	Control	Black	42	13	9	4	16	14	6	5	3	7	148	0	-7	-1	5	-1	0	0	1
7981	Follow-Up 1	Control	Black	42	13	15	10	22	7	6	5	3	7	205	6	-1	5	-2	-1	0	0	1
7981	Follow-Up 2	Control	Black	42	13	11	9	20	12	6	5	1	6	240	2	-2	3	3	-1	0	-2	0
7981	Follow-Up 4	Control	Black	42	13	9	12	12	13	7	6	1	7	438	0	1	-5	4	0	1	-2	1
